# Supplementary material for: Association between 25(OH) vitamin D and schizophrenia: shared genetic correlation, pleiotropy, and causality
Source: Front Nutr. 2024 Dec 13;11:1415132. doi: 10.3389/fnut.2024.1415132 (PMC11671254; doi:10.3389/fnut.2024.1415132)
Supplement: Supplementary file 1 [file Table_1.xlsx]

## Sheet: Table S1
Table S1. Summary of Genetic Correlation Estimates Between 25OHD and SCZ Using Different Methods.
Methods	Group	Rg	SE	Z	P	Intercept	SE
LDSC	with intercept	-0.0829	0.0218	-3.8072	0.0001	-0.0079	0.0068
LDSC	without intercept	-0.091	0.0154	-5.9071	3.4808e-09	/	/
HDL	/	-0.102799	0.0284043	-3.61913	0.000295596	/	/

## Sheet: Table S2
Table S2. Local Genetic Correlation and Heritability Estimates Between 25OHD and SCZ Across Genomic Regions.
chr	start	end	num_snp	k	local_rhog	var	se	z	p	local_h2g_VitaminD	local_h2g_SCZ
1	154770403	156336133	903	50	0.00020138	2.3397e-09	4.837e-05	4.1633	3.1372e-05	4.7883e-05	0.00040847
1	114873845	115880593	1273	50	-0.00015317	2.1362e-09	4.6219e-05	-3.3141	0.00091954	0.00013632	0.0002176
1	115880593	118839067	3921	50	-0.00013755	1.7767e-09	4.2151e-05	-3.2632	0.0011015	7.4482e-05	0.00080083
1	1892607	3582736	3016	50	-0.000119	1.6924e-09	4.1139e-05	-2.8926	0.0038202	7.5394e-05	0.00024103
1	181144121	182755356	2603	50	-0.00010227	1.4702e-09	3.8343e-05	-2.6674	0.0076446	-1.355e-05	0.00024255
1	148361253	151538881	1835	50	-0.00012349	2.5301e-09	5.03e-05	-2.4551	0.014083	0.00013746	0.0006
1	54226262	56413117	3699	50	-8.7839e-05	1.3079e-09	3.6165e-05	-2.4288	0.015147	2.3587e-05	0.00028879
1	23920590	25516845	2359	50	-8.1248e-05	1.318e-09	3.6305e-05	-2.2379	0.025225	9.0892e-07	0.00040725
1	221858231	222230220	593	37	6.9066e-05	1.0059e-09	3.1716e-05	2.1776	0.029435	8.9355e-05	0.00044648
1	5913893	7247335	2073	50	-8.4704e-05	1.54e-09	3.9243e-05	-2.1584	0.030894	0.00010303	0.00042447
1	79661198	81354191	2591	50	-8.1703e-05	1.4577e-09	3.818e-05	-2.1399	0.032359	-5.9898e-06	0.0002426
1	241582220	242071602	926	50	-7.6099e-05	1.2786e-09	3.5757e-05	-2.1282	0.03332	6.7836e-05	0.00043708
1	7247335	9365199	2992	50	-9.0311e-05	1.8301e-09	4.278e-05	-2.1111	0.034768	2.0552e-05	0.00063156
1	37549183	38731847	1750	50	8.2427e-05	1.5307e-09	3.9124e-05	2.1068	0.035135	0.00011208	0.00041216
1	188759945	189904130	1463	40	6.3997e-05	9.4966e-10	3.0817e-05	2.0767	0.03783	3.4444e-05	0.00092208
1	242071602	244109499	3287	50	-9.7062e-05	2.2304e-09	4.7227e-05	-2.0552	0.039857	5.165e-05	0.00063069
1	30161881	32438685	3770	50	-9.0009e-05	1.948e-09	4.4136e-05	-2.0394	0.041414	2.5144e-05	0.00049389
1	173097907	175089768	2188	50	-8.3146e-05	1.6762e-09	4.0941e-05	-2.0309	0.042269	1.0382e-05	0.00040793
1	10806984	11777841	1196	50	-7.8712e-05	1.5308e-09	3.9125e-05	-2.0118	0.044241	0.00010971	0.00051243
1	9365199	10806984	1514	50	-6.0136e-05	9.9675e-10	3.1571e-05	-1.9048	0.05681	0.00015512	0.00043301
1	199239884	200137649	1789	50	6.7166e-05	1.2562e-09	3.5444e-05	1.895	0.058089	4.0077e-05	0.00022579
1	224938520	226810860	2612	50	-7.608e-05	1.6333e-09	4.0415e-05	-1.8825	0.059772	8.732e-05	0.00068418
1	12779466	14891511	2632	50	-7.1449e-05	1.4561e-09	3.8159e-05	-1.8724	0.061152	3.0739e-05	0.0002385
1	196176201	197311514	1037	33	-6.0093e-05	1.0478e-09	3.2369e-05	-1.8565	0.063386	1.1749e-05	0.00033962
1	212842330	214578266	2307	50	-6.7346e-05	1.4834e-09	3.8515e-05	-1.7485	0.080369	2.9193e-05	0.00046991
1	48002576	48978188	1101	50	5.945e-05	1.1603e-09	3.4064e-05	1.7453	0.080938	3.6513e-05	0.00020794
1	51713726	54226262	2211	50	-6.2811e-05	1.2956e-09	3.5995e-05	-1.745	0.080982	3.64e-05	0.00043931
1	93536459	94506191	1402	50	5.2103e-05	9.3883e-10	3.064e-05	1.7005	0.089042	8.5019e-05	0.00052586
1	61922365	63455089	2309	50	-6.8306e-05	1.67e-09	4.0865e-05	-1.6715	0.094621	2.4207e-05	0.00073396
1	86454751	88128631	2852	50	-6.0448e-05	1.315e-09	3.6263e-05	-1.6669	0.095526	3.7052e-05	0.00093305
1	204681068	206073265	1674	50	6.5869e-05	1.6339e-09	4.0422e-05	1.6295	0.1032	3.0926e-05	0.00054289
1	244109499	245506746	2494	50	-5.9833e-05	1.3593e-09	3.6868e-05	-1.6229	0.10461	6.8452e-05	0.00033673
1	83991748	84844495	1153	50	-6.279e-05	1.5522e-09	3.9398e-05	-1.5937	0.11099	0.00019218	0.00042866
1	32438685	34799758	2541	50	-6.5733e-05	1.719e-09	4.1461e-05	-1.5854	0.11287	2.6031e-05	0.00046656
1	240564091	241582220	1951	50	5.4982e-05	1.217e-09	3.4885e-05	1.5761	0.11501	6.2587e-05	0.00024596
1	16897730	18662899	2840	50	-5.792e-05	1.3561e-09	3.6825e-05	-1.5728	0.11576	0.00015098	0.0002549
1	151538881	153180829	2018	50	-9.0682e-05	3.3781e-09	5.8121e-05	-1.5602	0.11871	-7.8997e-06	0.00043076
1	71684405	74326907	2764	50	-8.1286e-05	2.8546e-09	5.3428e-05	-1.5214	0.12816	7.4056e-05	0.0002994
1	177433381	178944309	2126	50	-6.0646e-05	1.6079e-09	4.0099e-05	-1.5124	0.13043	3.2086e-06	0.00043429
1	214578266	216243634	2508	50	-5.3135e-05	1.3107e-09	3.6203e-05	-1.4677	0.14219	9.9333e-06	0.00026875
1	233429284	234599434	2198	50	-4.5018e-05	9.4897e-10	3.0805e-05	-1.4614	0.14391	3.557e-05	0.000199
1	235819436	237555628	3054	50	5.169e-05	1.3432e-09	3.665e-05	1.4104	0.15842	-4.544e-06	0.0002483
1	102898745	103914211	1672	47	3.8775e-05	7.7862e-10	2.7904e-05	1.3896	0.16465	2.9242e-05	0.00033761
1	20469149	21736588	1842	50	-5.4917e-05	1.6077e-09	4.0096e-05	-1.3697	0.1708	2.8481e-05	0.00042809
1	99800604	100826405	1334	50	-4.0069e-05	9.0742e-10	3.0123e-05	-1.3302	0.18346	7.1133e-05	0.00034998
1	226810860	229156248	4094	50	-4.6338e-05	1.2268e-09	3.5026e-05	-1.323	0.18584	4.6789e-05	0.00070064
1	23086883	23920590	1026	50	-4.0791e-05	9.621e-10	3.1018e-05	-1.3151	0.18848	4.6567e-05	0.00027595
1	103914211	106087842	3410	50	-4.6583e-05	1.3103e-09	3.6197e-05	-1.2869	0.19813	3.8136e-05	0.00033968
1	222230220	224938520	3536	50	-4.7712e-05	1.446e-09	3.8026e-05	-1.2547	0.20958	-4.4634e-06	0.00026198
1	44969183	46899501	2136	50	4.3799e-05	1.2218e-09	3.4954e-05	1.253	0.2102	2.6767e-05	0.00031321
1	25516845	27401867	1838	50	4.3597e-05	1.2875e-09	3.5882e-05	1.215	0.22437	3.776e-05	0.00030461
1	216243634	218705513	4079	50	-4.1617e-05	1.1841e-09	3.4411e-05	-1.2094	0.22651	2.0449e-05	0.00045214
1	21736588	23086883	2572	50	-4.085e-05	1.1769e-09	3.4307e-05	-1.1907	0.23376	2.9163e-05	0.00045531
1	58865399	59890409	1756	50	3.6234e-05	9.9995e-10	3.1622e-05	1.1458	0.25186	7.7067e-05	6.7794e-05
1	40200567	41975327	2826	50	5.2597e-05	2.1562e-09	4.6435e-05	1.1327	0.25734	4.9748e-05	0.0003561
1	46899501	48002576	1104	50	3.9204e-05	1.2133e-09	3.4833e-05	1.1255	0.26038	-1.4555e-05	0.00019059
1	97885249	99800604	2751	50	5.9187e-05	2.7803e-09	5.2729e-05	1.1225	0.26166	1.2899e-05	0.000421
1	59890409	61922365	2378	50	-4.7189e-05	1.8861e-09	4.3429e-05	-1.0866	0.27722	0.00012215	0.0012854
1	238567807	239925314	2534	50	4.7166e-05	1.9112e-09	4.3717e-05	1.0789	0.28063	1.538e-05	0.00014296
1	247344518	249239466	3121	50	3.9933e-05	1.3823e-09	3.718e-05	1.0741	0.28279	6.6415e-05	0.00039015
1	41975327	43758457	2350	50	3.9602e-05	1.3695e-09	3.7007e-05	1.0701	0.28456	0.0001563	0.00021873
1	63455089	65041704	2943	50	-3.298e-05	1.0173e-09	3.1896e-05	-1.034	0.30113	3.6415e-05	0.00025944
1	14891511	16897730	3772	50	-3.7604e-05	1.3454e-09	3.668e-05	-1.0252	0.30527	5.8504e-05	0.00067946
1	170557776	173097907	4001	50	3.8266e-05	1.4222e-09	3.7712e-05	1.0147	0.31025	9.0157e-05	0.00029763
1	43758457	44969183	1473	50	4.8806e-05	2.4414e-09	4.941e-05	0.98778	0.32326	1.9273e-05	0.00026433
1	219590571	221858231	3522	50	3.7271e-05	1.4462e-09	3.8029e-05	0.98007	0.32705	2.2879e-05	0.00050765
1	68477895	69687616	1496	50	3.2486e-05	1.1785e-09	3.4329e-05	0.94632	0.34399	6.478e-05	0.00028396
1	57021728	58865399	3071	50	-3.2428e-05	1.3224e-09	3.6365e-05	-0.89175	0.37253	0.00016726	0.00020564
1	230685255	232090252	2366	50	-2.8674e-05	1.0623e-09	3.2593e-05	-0.87976	0.37899	3.4182e-05	0.00025453
1	162346721	165191702	4667	50	3.506e-05	1.6368e-09	4.0457e-05	0.8666	0.38616	2.0988e-06	0.00026518
1	81354191	83991748	4255	50	-3.1946e-05	1.3657e-09	3.6956e-05	-0.86444	0.38734	3.2544e-06	0.00019105
1	34799758	37549183	2510	50	3.5913e-05	1.7586e-09	4.1935e-05	0.85639	0.39178	-1.9853e-06	0.00013067
1	56413117	57021728	1099	50	-2.6805e-05	1.0295e-09	3.2086e-05	-0.8354	0.40349	6.7259e-05	0.0002791
1	201589975	203334734	2368	50	-2.854e-05	1.1863e-09	3.4443e-05	-0.82861	0.40733	1.4463e-05	0.00054408
1	27401867	30161881	2778	50	-3.9073e-05	2.2421e-09	4.7351e-05	-0.82517	0.40927	4.48e-05	0.00044114
1	186810023	188759945	4178	50	-3.0213e-05	1.3612e-09	3.6894e-05	-0.8189	0.41284	-1.99e-05	0.00030263
1	111741737	113273306	2644	50	-3.3037e-05	1.645e-09	4.0559e-05	-0.81455	0.41533	4.8871e-05	0.00039335
1	189904130	191868930	3390	50	-3.6574e-05	2.0283e-09	4.5036e-05	-0.81211	0.41673	2.9773e-05	0.00050479
1	76728135	79661198	4427	50	-2.7158e-05	1.2653e-09	3.5571e-05	-0.76349	0.44517	6.5791e-07	0.00038696
1	91886317	93536459	2087	50	2.6967e-05	1.2955e-09	3.5993e-05	0.74922	0.45372	-2.3307e-06	0.00015515
1	229156248	230685255	2210	50	3.1255e-05	1.831e-09	4.279e-05	0.73041	0.46514	3.0195e-05	0.00062028
1	234599434	235819436	1738	50	2.8828e-05	1.5602e-09	3.95e-05	0.72984	0.46549	4.9942e-05	0.00040529
1	100826405	102041016	2000	50	-2.5464e-05	1.2442e-09	3.5273e-05	-0.72191	0.47035	3.7349e-05	0.00026246
1	158027412	159913048	3154	50	2.5267e-05	1.2271e-09	3.503e-05	0.72128	0.47074	6.5926e-05	0.00020016
1	71372470	71684405	506	20	1.9969e-05	8.0884e-10	2.844e-05	0.70215	0.48259	9.9869e-05	0.00039909
1	96150893	97885249	2331	50	-3.8806e-05	3.1159e-09	5.582e-05	-0.69521	0.48693	2.2281e-05	0.00047589
1	94506191	96150893	2655	50	2.7565e-05	1.6094e-09	4.0118e-05	0.6871	0.49202	-2.0897e-05	0.00019216
1	144977494	148361253	1889	50	-2.2328e-05	1.0795e-09	3.2856e-05	-0.67957	0.49677	4.4874e-05	0.00029329
1	90066303	91886317	2419	50	-2.9268e-05	1.96e-09	4.4272e-05	-0.6611	0.50855	-1.0049e-05	0.0002967
1	10583	1892607	1283	50	-2.5806e-05	1.5646e-09	3.9555e-05	-0.65242	0.51413	-9.497e-06	0.00025054
1	102041016	102898745	1546	50	2.1001e-05	1.0653e-09	3.2638e-05	0.64344	0.51994	4.2131e-05	0.00036504
1	175089768	177433381	3354	50	-3.2301e-05	2.6594e-09	5.157e-05	-0.62635	0.53108	5.6258e-05	0.00047192
1	108409665	110303931	2710	50	2.3035e-05	1.6369e-09	4.0459e-05	0.56935	0.56912	-2.6324e-05	0.00036475
1	49894177	51713726	1071	46	-2.0773e-05	1.3719e-09	3.704e-05	-0.56083	0.57492	5.5323e-05	0.00033069
1	232090252	233429284	2452	50	-1.8195e-05	1.1432e-09	3.3812e-05	-0.53812	0.59049	3.9453e-05	0.00030373
1	88128631	90066303	2358	50	1.7986e-05	1.2149e-09	3.4856e-05	0.51602	0.60584	6.1998e-05	0.00044805
1	203334734	204681068	2084	50	2.0688e-05	1.6378e-09	4.047e-05	0.51118	0.60922	8.2148e-05	0.00065138
1	66939404	68477895	2701	50	1.7727e-05	1.2152e-09	3.486e-05	0.50851	0.6111	4.9264e-05	0.0009782
1	48978188	49894177	520	44	-1.7785e-05	1.4218e-09	3.7706e-05	-0.47166	0.63717	4.5021e-05	0.00027932
1	245506746	247344518	3219	50	1.6947e-05	1.3311e-09	3.6485e-05	0.46449	0.6423	5.8136e-05	0.00046939
1	38731847	40200567	1901	50	1.8094e-05	1.5833e-09	3.979e-05	0.45473	0.64931	4.3124e-05	0.00029446
1	113273306	114873845	2051	50	1.6316e-05	1.2917e-09	3.594e-05	0.45397	0.64985	2.9194e-05	0.00037965
1	194107442	196176201	3937	50	1.6355e-05	1.3477e-09	3.6711e-05	0.44551	0.65595	6.7509e-05	0.00040303
1	169086324	170557776	2644	50	-1.5171e-05	1.1968e-09	3.4595e-05	-0.43852	0.66101	8.3617e-05	0.00067117
1	110303931	111741737	2362	50	1.6464e-05	1.4514e-09	3.8097e-05	0.43217	0.66562	-4.3718e-06	0.00035105
1	69687616	71372470	2695	50	-1.4908e-05	1.3753e-09	3.7085e-05	-0.40199	0.68769	0.00014154	0.00021015
1	166460517	169086324	4378	50	1.3181e-05	1.08e-09	3.2864e-05	0.40108	0.68836	1.3629e-05	0.00056058
1	118839067	144977494	2634	50	-1.2656e-05	1.0051e-09	3.1704e-05	-0.3992	0.68975	3.2218e-05	0.00035719
1	182755356	184595513	2711	50	1.574e-05	1.6513e-09	4.0636e-05	0.38735	0.6985	7.4095e-05	0.00026004
1	184595513	186810023	2468	50	1.4942e-05	1.5598e-09	3.9494e-05	0.37833	0.70518	1.3497e-06	0.00020952
1	178944309	178954470	15	2	-7.5275e-06	4.2352e-10	2.058e-05	-0.36577	0.71454	8.0115e-05	0.00021233
1	206073265	208410364	2472	50	1.4543e-05	1.8453e-09	4.2957e-05	0.33855	0.73495	8.9628e-05	0.00036239
1	3582736	4380811	1629	50	1.1389e-05	1.1871e-09	3.4454e-05	0.33055	0.74098	3.3538e-05	0.0006155
1	165191702	166460517	2030	50	1.2401e-05	1.5609e-09	3.9508e-05	0.31388	0.75361	1.872e-05	0.00042562
1	210787750	212842330	3051	50	-1.0232e-05	1.1273e-09	3.3576e-05	-0.30474	0.76057	4.4287e-06	0.00031495
1	197311514	199239884	2069	50	1.0804e-05	1.3197e-09	3.6328e-05	0.2974	0.76616	6.316e-05	0.00075373
1	74326907	76728135	2878	50	8.4771e-06	1.2831e-09	3.582e-05	0.23666	0.81292	5.5133e-05	0.00032524
1	159913048	162346721	3734	50	8.1557e-06	1.2437e-09	3.5266e-05	0.23126	0.81711	0.00017632	0.00066379
1	11777841	12779466	1500	50	7.825e-06	1.2852e-09	3.585e-05	0.21827	0.82722	7.0094e-05	0.0003052
1	218705513	219590571	1568	50	7.2302e-06	1.1317e-09	3.364e-05	0.21493	0.82982	3.5804e-05	0.00042753
1	84844495	86454751	2807	50	6.7564e-06	1.3579e-09	3.685e-05	0.18335	0.85452	6.0997e-05	0.00013751
1	4380811	5913893	3503	50	-6.4374e-06	1.4578e-09	3.8181e-05	-0.1686	0.86611	-7.4932e-07	0.00034924
1	106087842	108409665	3557	50	-6.1599e-06	1.3702e-09	3.7016e-05	-0.16641	0.86783	0.00012897	0.00028254
1	191868930	194107442	3184	50	-6.116e-06	1.5907e-09	3.9884e-05	-0.15335	0.87813	1.2964e-05	0.00059407
1	178954470	181144121	4055	50	-6.5934e-06	2.0239e-09	4.4987e-05	-0.14656	0.88348	6.1151e-06	0.000298
1	208410364	210787750	3540	50	-4.6319e-06	1.1613e-09	3.4077e-05	-0.13592	0.89188	4.1995e-07	0.00024553
1	237555628	238567807	1927	50	5.0748e-06	1.8352e-09	4.2839e-05	0.11846	0.9057	8.6641e-06	0.00024647
1	153180829	154770403	2077	50	5.3134e-06	2.401e-09	4.9e-05	0.10844	0.91365	0.00011747	0.00021956
1	239925314	240564091	1555	50	2.2682e-06	1.5497e-09	3.9366e-05	0.057618	0.95405	5.2028e-05	0.00018088
1	200137649	201589975	2513	50	2.5231e-06	1.9984e-09	4.4704e-05	0.05644	0.95499	6.0244e-05	0.0004982
1	18662899	20469149	3562	50	-1.2979e-06	1.13e-09	3.3615e-05	-0.038612	0.9692	9.184e-06	0.00029477
1	156336133	158027412	2477	50	7.999e-07	1.0416e-09	3.2273e-05	0.024785	0.98023	3.5901e-05	0.00022606
1	65041704	66939404	2262	50	-2.8026e-07	1.8848e-09	4.3414e-05	-0.0064555	0.99485	6.1426e-05	0.00051807
2	95326452	98995201	1853	50	-0.00018524	1.911e-09	4.3715e-05	-4.2375	2.2602e-05	6.7193e-05	0.00023586
2	57429100	58297315	1790	50	-0.0001622	2.3e-09	4.7958e-05	-3.3821	0.00071945	4.5232e-05	0.00019333
2	10133	1781022	4010	50	-0.00013757	1.8558e-09	4.3079e-05	-3.1933	0.0014065	7.0431e-05	0.00033139
2	30463711	31550450	2218	50	9.0243e-05	1.0215e-09	3.1961e-05	2.8235	0.0047497	4.5554e-05	0.00052073
2	105125034	106210058	1843	50	-9.4882e-05	1.1822e-09	3.4384e-05	-2.7595	0.0057891	3.9849e-05	0.0011373
2	228119842	229370787	2828	50	-0.00010948	1.7619e-09	4.1976e-05	-2.6081	0.0091038	2.2112e-05	0.00023557
2	68010176	69139564	2034	50	-8.7264e-05	1.1853e-09	3.4428e-05	-2.5347	0.011255	0.00034629	0.00054046
2	214014282	215573795	2333	50	-0.00010092	1.7505e-09	4.1839e-05	-2.4121	0.015859	8.5454e-06	0.00035714
2	159577082	161769733	3433	50	-0.00010228	1.8094e-09	4.2537e-05	-2.4044	0.016199	6.5801e-05	0.00023771
2	48213001	50022257	3354	50	-8.9135e-05	1.6779e-09	4.0962e-05	-2.176	0.029554	6.6788e-05	0.00021817
2	171226245	173138905	2917	50	-7.3726e-05	1.2446e-09	3.5278e-05	-2.0898	0.036633	8.8071e-06	0.00013372
2	241560084	242149921	1213	50	-6.7016e-05	1.0616e-09	3.2583e-05	-2.0568	0.039706	-2.4633e-05	0.0003729
2	21050490	23341383	2468	50	-8.7449e-05	1.8878e-09	4.3449e-05	-2.0127	0.044145	6.4083e-05	0.00063361
2	161769733	163503551	1578	50	7.6442e-05	1.471e-09	3.8354e-05	1.9931	0.046255	-6.2652e-06	0.00034819
2	52491133	53508452	2374	50	-5.8239e-05	8.5892e-10	2.9307e-05	-1.9872	0.046902	8.3708e-05	0.00035596
2	18647423	19692404	1334	50	-6.5965e-05	1.1523e-09	3.3945e-05	-1.9433	0.051982	2.0631e-05	0.00051978
2	54685226	56203345	2246	50	-8.6142e-05	2.2145e-09	4.7059e-05	-1.8305	0.06717	6.3333e-05	0.0003334
2	58297315	60292000	2708	50	-9.9279e-05	2.9552e-09	5.4361e-05	-1.8263	0.067808	6.4653e-05	0.00078975
2	85140680	88038507	2841	50	6.5085e-05	1.3697e-09	3.701e-05	1.7586	0.078647	8.7047e-06	0.00025714
2	6836254	8422147	2355	50	6.5803e-05	1.4667e-09	3.8297e-05	1.7182	0.085755	5.686e-06	0.00063015
2	38132712	39031337	1269	50	-7.0077e-05	1.6878e-09	4.1083e-05	-1.7058	0.088054	2.8514e-05	0.0005084
2	127373764	128034347	1603	50	6.6165e-05	1.5069e-09	3.8819e-05	1.7044	0.088298	1.766e-05	0.00027816
2	39031337	40281483	1346	50	-6.9787e-05	1.7146e-09	4.1407e-05	-1.6854	0.091917	7.3202e-05	0.0004981
2	81620841	85140680	5552	50	-6.0606e-05	1.3127e-09	3.6231e-05	-1.6728	0.094373	1.1491e-05	0.00043671
2	212379518	214014282	2963	50	-6.628e-05	1.7387e-09	4.1697e-05	-1.5896	0.11193	2.262e-05	0.0004132
2	135158578	137042794	1714	50	-5.9145e-05	1.4009e-09	3.7429e-05	-1.5802	0.11406	-3.4062e-06	0.0001709
2	31550450	33363777	2218	50	5.172e-05	1.109e-09	3.3301e-05	1.5531	0.1204	6.1572e-05	0.00023459
2	106210058	107408267	2105	50	-5.8209e-05	1.4998e-09	3.8728e-05	-1.503	0.13283	5.8374e-05	0.00025778
2	177363636	178553183	1632	50	-4.7935e-05	1.0973e-09	3.3126e-05	-1.447	0.14789	0.00010312	0.00075981
2	50818928	52491133	2820	50	5.8163e-05	1.6183e-09	4.0228e-05	1.4458	0.14822	5.3722e-05	0.00043268
2	169968236	171226245	2548	50	5.8385e-05	1.6351e-09	4.0436e-05	1.4439	0.14877	6.5858e-05	0.00046459
2	56203345	57429100	2019	50	-5.6983e-05	1.6005e-09	4.0006e-05	-1.4244	0.15434	1.0968e-05	0.00044535
2	60292000	62429044	2368	50	-6.4391e-05	2.1238e-09	4.6084e-05	-1.3973	0.16234	6.1267e-05	0.00072081
2	138698117	140100271	2063	50	6.1631e-05	1.9598e-09	4.4269e-05	1.3922	0.16387	0.00079266	0.00037415
2	229370787	231843389	4533	50	-5.3662e-05	1.4891e-09	3.8589e-05	-1.3906	0.16435	0.00055652	0.00031503
2	167355970	169968236	3723	50	-5.7495e-05	1.7384e-09	4.1694e-05	-1.379	0.1679	5.1825e-05	0.00030245
2	206735704	208645399	2852	50	5.5851e-05	1.6913e-09	4.1125e-05	1.3581	0.17444	0.00035346	0.00028294
2	124732250	125840921	1873	50	5.3276e-05	1.5744e-09	3.9679e-05	1.3427	0.17938	5.2891e-05	0.00016642
2	173138905	175588929	3285	50	-5.6311e-05	1.9195e-09	4.3812e-05	-1.2853	0.19869	1.9478e-05	0.00032145
2	75630086	76913661	2282	50	5.3498e-05	1.7921e-09	4.2333e-05	1.2637	0.20632	5.7188e-05	0.00044563
2	147277162	150210292	3062	50	5.9508e-05	2.2774e-09	4.7722e-05	1.247	0.21241	1.9734e-05	0.00043172
2	76913661	78079264	2294	50	-4.8869e-05	1.5598e-09	3.9494e-05	-1.2374	0.21596	6.1799e-05	0.00065398
2	178553183	181312739	4442	50	5.2395e-05	1.8132e-09	4.2582e-05	1.2305	0.21853	-6.5268e-06	0.00033624
2	144519484	146445570	1550	50	6.4346e-05	2.7931e-09	5.285e-05	1.2175	0.2234	4.825e-06	0.00038991
2	128034347	129474441	2449	50	3.9839e-05	1.1737e-09	3.4259e-05	1.1629	0.24488	8.6286e-06	0.00018124
2	44313803	46482634	3859	50	4.0769e-05	1.2552e-09	3.5429e-05	1.1507	0.24985	7.7956e-05	0.00044251
2	155391135	157560635	2738	50	5.183e-05	2.0591e-09	4.5377e-05	1.1422	0.25337	9.8963e-05	0.00053712
2	217715661	218395480	949	50	-3.5327e-05	9.9362e-10	3.1522e-05	-1.1207	0.26241	-2.7548e-06	0.00040682
2	121303783	123302906	2729	50	-3.8859e-05	1.2304e-09	3.5077e-05	-1.1078	0.26794	0.00010309	0.00036776
2	64625913	65933444	2027	50	-4.0705e-05	1.3756e-09	3.709e-05	-1.0975	0.27244	5.3605e-06	0.0022091
2	209941529	212379518	3755	50	4.6555e-05	1.8412e-09	4.2909e-05	1.085	0.27793	8.5976e-05	0.0010193
2	3973779	5708337	2930	50	4.0985e-05	1.4284e-09	3.7794e-05	1.0845	0.27816	1.5583e-05	0.00029993
2	185280173	189882065	5848	50	-4.6094e-05	1.8406e-09	4.2902e-05	-1.0744	0.28265	1.4064e-05	0.00034721
2	33363777	35345028	3982	50	3.5985e-05	1.1293e-09	3.3605e-05	1.0708	0.28424	8.6919e-05	0.00038814
2	113921856	116772470	3791	50	3.7909e-05	1.3025e-09	3.609e-05	1.0504	0.29355	2.4673e-05	0.00021211
2	5708337	6836254	2412	50	-3.3595e-05	1.0469e-09	3.2356e-05	-1.0383	0.29912	5.5439e-06	0.00017908
2	80050403	81620841	2343	50	3.9706e-05	1.5489e-09	3.9357e-05	1.0089	0.31304	1.7342e-05	0.00047858
2	73174848	75630086	2947	50	-4.2996e-05	1.8761e-09	4.3314e-05	-0.99266	0.32087	8.3056e-05	0.0004097
2	118367466	121303783	4490	50	-4.0552e-05	1.6833e-09	4.1028e-05	-0.98839	0.32296	0.00010241	0.00028214
2	69139564	70755198	2122	50	-3.2598e-05	1.115e-09	3.3392e-05	-0.97623	0.32895	3.3598e-05	0.0002929
2	233550003	235150987	2800	50	-5.2249e-05	2.9048e-09	5.3896e-05	-0.96943	0.33233	6.5802e-05	0.00036424
2	184357608	185280173	1860	50	-3.3958e-05	1.271e-09	3.5651e-05	-0.95251	0.34084	2.9642e-05	0.00034605
2	40281483	43309590	5378	50	3.6515e-05	1.5581e-09	3.9473e-05	0.92508	0.35492	1.5153e-05	0.00018616
2	199311125	201576284	2358	50	-5.436e-05	3.5362e-09	5.9466e-05	-0.91413	0.36065	9.3837e-05	0.00018954
2	47318772	48213001	1584	50	-3.8554e-05	1.8021e-09	4.2451e-05	-0.9082	0.36377	2.0273e-06	0.00035148
2	150210292	151731462	2115	50	-3.1246e-05	1.1972e-09	3.46e-05	-0.90305	0.3665	4.9975e-05	0.00074249
2	130067170	130658085	947	48	-2.211e-05	6.037e-10	2.457e-05	-0.89986	0.3682	3.3518e-05	0.0003948
2	16329735	18647423	2828	50	-3.5972e-05	1.6268e-09	4.0333e-05	-0.89187	0.37246	7.8358e-05	0.00074559
2	163503551	164466638	1169	50	2.723e-05	9.5809e-10	3.0953e-05	0.87972	0.37901	-3.1227e-07	0.00031782
2	103588215	105125034	1085	50	-3.8874e-05	1.9687e-09	4.437e-05	-0.87614	0.38096	4.192e-05	0.00062792
2	140100271	141805351	3288	50	-3.0613e-05	1.2778e-09	3.5747e-05	-0.85637	0.39179	1.7281e-05	0.00049325
2	175588929	177363636	2325	50	3.4377e-05	1.7025e-09	4.1261e-05	0.83317	0.40475	5.1334e-05	0.0004879
2	239952643	241560084	3789	50	2.9391e-05	1.2526e-09	3.5392e-05	0.83046	0.40628	3.5227e-05	0.00018542
2	218395480	220454551	1986	50	-2.824e-05	1.239e-09	3.5199e-05	-0.80228	0.42239	5.2218e-05	0.00036796
2	154005056	155391135	2026	50	3.2021e-05	1.622e-09	4.0274e-05	0.7951	0.42656	-1.8342e-05	0.00017481
2	123302906	124732250	2850	50	2.5157e-05	1.0351e-09	3.2172e-05	0.78195	0.43424	1.9009e-05	0.0003414
2	67226166	68010176	1654	50	2.5589e-05	1.0935e-09	3.3068e-05	0.77383	0.43903	1.9083e-05	0.00056024
2	10298469	12419150	4790	50	-2.954e-05	1.4743e-09	3.8397e-05	-0.76934	0.44169	4.4516e-05	0.00022289
2	98995201	101822329	3811	50	-3.2441e-05	1.796e-09	4.2379e-05	-0.76549	0.44398	2.4401e-05	0.00037205
2	164466638	165178840	802	42	-2.4228e-05	1.0221e-09	3.1971e-05	-0.75781	0.44856	-1.4728e-05	0.00024744
2	235150987	236043550	1925	50	2.6407e-05	1.2887e-09	3.5898e-05	0.73562	0.46196	1.1687e-05	0.00036649
2	14335308	16329735	3015	50	-2.7919e-05	1.4554e-09	3.815e-05	-0.73184	0.46427	-4.4902e-06	0.00055451
2	108429177	110572432	2190	50	-2.7355e-05	1.4466e-09	3.8034e-05	-0.71923	0.472	8.1371e-05	0.00021541
2	43309590	44313803	1569	50	-2.4445e-05	1.1638e-09	3.4114e-05	-0.71658	0.47364	4.5693e-05	0.00029502
2	130658085	133042784	2050	50	2.285e-05	1.0393e-09	3.2239e-05	0.70878	0.47846	1.0122e-05	0.00020939
2	222521176	224859419	3712	50	2.4644e-05	1.2415e-09	3.5235e-05	0.6994	0.4843	5.8058e-05	0.0002273
2	220454551	222521176	3702	50	2.7708e-05	1.6973e-09	4.1198e-05	0.67255	0.50124	8.7804e-05	0.00049848
2	142518602	144519484	3151	50	2.7613e-05	1.7583e-09	4.1932e-05	0.65851	0.51021	1.8402e-05	0.00022848
2	8422147	10298469	3188	50	2.5727e-05	1.5575e-09	3.9465e-05	0.65189	0.51448	-6.2347e-06	0.00028768
2	62429044	64625913	2333	50	2.6735e-05	2.0241e-09	4.499e-05	0.59424	0.55235	5.1001e-05	0.00032041
2	23341383	24686918	2115	50	-2.2109e-05	1.4349e-09	3.788e-05	-0.58367	0.55944	9.4096e-05	0.00018012
2	137042794	138698117	2740	50	1.9836e-05	1.1694e-09	3.4196e-05	0.58007	0.56187	0.0049333	0.00036966
2	35345028	36122006	1586	50	1.7786e-05	9.678e-10	3.1109e-05	0.57173	0.56751	7.7925e-05	0.00071405
2	125840921	127373764	2476	50	1.9902e-05	1.2351e-09	3.5143e-05	0.56632	0.57118	1.9233e-05	0.00024725
2	65933444	67226166	1948	50	-1.9504e-05	1.231e-09	3.5086e-05	-0.5559	0.57828	3.8852e-06	0.00039154
2	141805351	142518602	1524	50	1.7504e-05	1.0519e-09	3.2433e-05	0.53971	0.5894	8.4122e-05	0.00028924
2	165178840	167160270	2713	50	-1.9484e-05	1.3289e-09	3.6454e-05	-0.53447	0.59302	2.5041e-05	0.00035463
2	29217559	30463711	2133	50	-2.2028e-05	1.7531e-09	4.1871e-05	-0.52611	0.59881	3.8388e-05	0.00029427
2	36122006	38132712	3537	50	2.247e-05	1.862e-09	4.3151e-05	0.52074	0.60255	3.2178e-05	0.0010008
2	196447456	198078110	2082	50	-2.2006e-05	1.824e-09	4.2709e-05	-0.51527	0.60637	6.2798e-05	0.00021496
2	12419150	14335308	3064	50	1.627e-05	1.0878e-09	3.2982e-05	0.4933	0.6218	1.0014e-05	0.00034963
2	157560635	158533218	642	49	-1.3219e-05	8.4146e-10	2.9008e-05	-0.45572	0.64859	4.4209e-05	0.00023728
2	191973357	195861164	3789	50	2.0988e-05	2.2004e-09	4.6908e-05	0.44743	0.65457	7.6252e-06	0.00033719
2	78079264	80050403	3865	50	-1.6632e-05	1.5534e-09	3.9413e-05	-0.422	0.67302	3.5408e-05	0.00034856
2	202818637	205799241	3393	50	-1.4819e-05	1.6516e-09	4.064e-05	-0.36465	0.71538	0.00034175	0.0004709
2	107408267	108429177	1655	50	1.1992e-05	1.1789e-09	3.4334e-05	0.34928	0.72688	7.101e-05	0.00050944
2	53508452	54685226	2150	50	-1.289e-05	1.5689e-09	3.961e-05	-0.32543	0.74486	2.4329e-05	0.00031436
2	110572432	113921856	3093	50	1.2122e-05	1.4658e-09	3.8286e-05	0.31662	0.75153	2.2953e-05	0.00022432
2	28598777	29217559	824	50	1.2486e-05	1.5896e-09	3.987e-05	0.31317	0.75415	5.8021e-05	0.0005241
2	89154526	95326452	247	15	-8.0543e-06	6.8019e-10	2.608e-05	-0.30882	0.75746	7.7302e-05	0.00025199
2	146445570	147277162	698	37	9.9299e-06	1.0448e-09	3.2323e-05	0.30721	0.75868	5.5241e-06	0.00018959
2	116772470	118367466	2536	50	9.8656e-06	1.1356e-09	3.3699e-05	0.29276	0.76971	1.9624e-06	0.00061045
2	70755198	73174848	3398	50	-1.0216e-05	1.2199e-09	3.4928e-05	-0.29249	0.76991	-2.4294e-06	0.00039249
2	182266031	184357608	3133	50	-9.1251e-06	1.1946e-09	3.4564e-05	-0.26401	0.79177	2.5631e-05	0.00033389
2	1781022	3973779	4382	50	-8.2731e-06	1.0749e-09	3.2786e-05	-0.25234	0.80078	5.4696e-05	0.0001941
2	26894985	28598777	1475	50	1.1441e-05	2.2682e-09	4.7625e-05	0.24024	0.81015	6.0885e-05	0.00048443
2	242149921	243188920	1701	50	-8.4437e-06	1.354e-09	3.6797e-05	-0.22947	0.8185	7.1825e-05	0.0003507
2	181312739	182266031	1753	50	8.136e-06	1.2652e-09	3.557e-05	0.22873	0.81908	4.544e-05	0.00032576
2	152486782	154005056	1858	50	8.3958e-06	1.3661e-09	3.6961e-05	0.22715	0.82031	5.0869e-05	0.000304
2	198078110	199311125	1300	50	-1.0473e-05	2.1331e-09	4.6185e-05	-0.22676	0.82061	5.3653e-05	0.00025961
2	151731462	152486782	1361	50	6.3836e-06	9.9492e-10	3.1542e-05	0.20238	0.83962	1.6996e-06	0.0003434
2	215573795	217715661	3064	50	6.2564e-06	1.239e-09	3.5199e-05	0.17774	0.85893	3.516e-05	0.00027534
2	201576284	202818637	1321	50	-5.6699e-06	1.2678e-09	3.5606e-05	-0.15924	0.87348	3.3569e-05	0.00030332
2	237449032	238760981	2752	50	-4.8395e-06	9.5011e-10	3.0824e-05	-0.15701	0.87524	-4.9122e-06	0.0002727
2	50022257	50818928	1574	50	-6.1378e-06	1.6575e-09	4.0713e-05	-0.15076	0.88017	5.0761e-05	0.00033447
2	195861164	196447456	759	42	-4.0019e-06	1.0002e-09	3.1626e-05	-0.12654	0.89931	-8.2587e-07	0.00022299
2	205799241	206735704	1344	50	-4.4824e-06	1.3303e-09	3.6474e-05	-0.12289	0.90219	4.8135e-05	0.00018248
2	129474441	130067170	1135	50	2.6706e-06	7.6146e-10	2.7595e-05	0.096781	0.9229	3.0307e-05	0.00020466
2	24686918	26894985	2301	50	3.8253e-06	1.619e-09	4.0237e-05	0.09507	0.92426	1.0158e-05	0.00017312
2	231843389	233550003	2389	50	2.8078e-06	1.0855e-09	3.2948e-05	0.085219	0.93209	3.5364e-05	0.0001916
2	88038507	89154526	1099	50	-2.6096e-06	9.3864e-10	3.0637e-05	-0.085177	0.93212	3.873e-05	0.00035188
2	208645399	209941529	1781	50	2.8814e-06	1.1977e-09	3.4608e-05	0.083257	0.93365	5.7247e-05	0.00020872
2	238760981	239952643	2493	50	2.9006e-06	1.2357e-09	3.5153e-05	0.082512	0.93424	0.00024308	0.00032639
2	46482634	47318772	1458	50	-2.8118e-06	1.579e-09	3.9737e-05	-0.070759	0.94359	-2.314e-06	0.00016413
2	225840004	228119842	3404	50	-2.1414e-06	1.5501e-09	3.9372e-05	-0.05439	0.95662	9.6392e-05	0.00033423
2	167160270	167355970	386	18	-1.0444e-06	7.8512e-10	2.802e-05	-0.037274	0.97027	7.9584e-05	0.00048268
2	101822329	102688765	1403	50	1.1262e-06	9.7212e-10	3.1179e-05	0.03612	0.97119	1.6827e-05	0.00047636
2	102688765	103588215	1590	50	1.2403e-06	1.4075e-09	3.7516e-05	0.033061	0.97363	5.7869e-05	0.00031352
2	236043550	237449032	2525	50	1.2702e-06	1.5257e-09	3.9061e-05	0.032519	0.97406	3.8623e-05	0.00036922
2	189882065	191973357	2554	50	8.9677e-07	1.2171e-09	3.4887e-05	0.025705	0.97949	2.9034e-05	0.00041104
2	224859419	225840004	1655	50	6.4829e-07	1.6295e-09	4.0367e-05	0.01606	0.98719	6.0079e-05	0.00038115
2	158533218	159577082	1696	50	-5.4361e-07	1.3294e-09	3.6461e-05	-0.014909	0.9881	4.066e-05	0.00040976
2	133042784	135158578	3174	50	3.3817e-07	1.5976e-09	3.9971e-05	0.0084604	0.99325	5.4787e-05	0.00030653
2	19692404	21050490	2304	50	1.1517e-08	1.1056e-09	3.3251e-05	0.00034636	0.99972	0.00012443	0.00070075
3	51832015	54081390	2555	50	-0.00030141	2.6943e-09	5.1907e-05	-5.8067	6.3697e-09	6.7082e-05	0.00042556
3	81427310	82643886	1495	50	-0.00012429	1.4702e-09	3.8344e-05	-3.2414	0.0011894	0.00016665	0.0003965
3	85582231	87409732	3030	50	-0.00013698	1.8397e-09	4.2891e-05	-3.1937	0.0014047	0.00019478	0.00059813
3	124936642	126214943	2852	50	0.00011092	1.4207e-09	3.7693e-05	2.9427	0.003254	3.1499e-05	0.00019005
3	190226607	192343814	3920	50	0.0001107	1.561e-09	3.951e-05	2.8018	0.0050823	2.7472e-05	0.00070838
3	49316972	51832015	1793	48	-0.0001413	2.558e-09	5.0576e-05	-2.7937	0.0052104	4.1165e-05	0.00032867
3	106982811	109522395	2790	50	-0.0001245	2.1e-09	4.5826e-05	-2.7168	0.0065911	1.0565e-05	0.0002148
3	63669286	65273538	2565	50	0.00011402	2.0737e-09	4.5538e-05	2.5038	0.012287	3.6212e-05	0.00047976
3	29142260	30717955	3161	50	-0.00010655	2.0002e-09	4.4724e-05	-2.3825	0.017197	2.6531e-05	0.0002749
3	77508835	79024541	2007	50	-8.9937e-05	1.5868e-09	3.9834e-05	-2.2578	0.023959	2.704e-05	0.00066986
3	126214943	128194861	2861	50	-9.6907e-05	1.8898e-09	4.3472e-05	-2.2292	0.025802	3.158e-05	0.00037946
3	121974097	123517768	2192	50	-8.081e-05	1.4169e-09	3.7642e-05	-2.1468	0.031809	3.4241e-05	0.00024767
3	45165153	46657500	2812	50	-7.4293e-05	1.447e-09	3.804e-05	-1.953	0.050815	4.4266e-05	0.00029358
3	195971408	197075987	1632	50	-9e-05	2.2509e-09	4.7444e-05	-1.897	0.05783	8.0874e-05	0.00081146
3	82643886	84367479	2311	50	-6.2354e-05	1.1133e-09	3.3367e-05	-1.8687	0.061658	4.7413e-05	0.00029906
3	118530251	120523055	2991	50	-7.0929e-05	1.4626e-09	3.8244e-05	-1.8547	0.063645	7.4329e-05	0.00062504
3	36486842	38356116	2128	50	-7.7569e-05	1.8942e-09	4.3523e-05	-1.7823	0.074708	1.8646e-05	0.00022378
3	94255316	95311971	1899	46	5.7302e-05	1.0377e-09	3.2214e-05	1.7788	0.07527	0.00011974	0.00019625
3	179374586	181511166	2451	50	8.8376e-05	2.5162e-09	5.0162e-05	1.7618	0.0781	8.0585e-05	0.00041599
3	58157519	60272906	3405	50	-6.5489e-05	1.5456e-09	3.9314e-05	-1.6658	0.095752	6.4605e-05	0.00037084
3	2992120	4431647	2910	50	-6.3647e-05	1.5219e-09	3.9011e-05	-1.6315	0.10279	6.4506e-07	0.00051766
3	16282442	17891118	1721	50	-7.3966e-05	2.1056e-09	4.5887e-05	-1.6119	0.10698	5.9704e-05	0.00034376
3	185068255	186890344	2963	50	-6.1604e-05	1.4883e-09	3.8579e-05	-1.5968	0.11031	0.00021605	0.00043576
3	143164628	144410816	1673	50	5.4829e-05	1.1933e-09	3.4545e-05	1.5872	0.11247	7.8978e-05	0.0002427
3	145664619	146726629	1993	50	5.9721e-05	1.4258e-09	3.776e-05	1.5816	0.11374	1.5462e-05	0.00015981
3	151348730	153256571	3201	50	-6.3709e-05	1.6321e-09	4.0399e-05	-1.577	0.1148	3.3479e-05	0.00070919
3	116800153	118530251	2674	50	7.0015e-05	1.9765e-09	4.4458e-05	1.5749	0.11529	9.4007e-05	0.0003263
3	22204244	23804865	3102	50	-5.484e-05	1.2344e-09	3.5134e-05	-1.5609	0.11856	3.9605e-06	0.00033436
3	104581613	106982811	4014	50	-6.0565e-05	1.512e-09	3.8884e-05	-1.5576	0.11934	9.7859e-05	0.00044207
3	69276762	70449028	1823	50	6.4418e-05	1.8014e-09	4.2443e-05	1.5177	0.12908	3.2893e-05	0.0002952
3	146726629	149043237	3557	50	5.321e-05	1.3124e-09	3.6228e-05	1.4688	0.14189	3.5378e-06	0.00040088
3	75704949	77508835	2712	50	-5.3503e-05	1.3454e-09	3.668e-05	-1.4586	0.14466	2.5215e-05	0.00038614
3	47727212	49316972	819	33	-5.6741e-05	1.537e-09	3.9205e-05	-1.4473	0.14781	6.0508e-05	0.00042489
3	42540002	45165153	2707	50	-5.717e-05	1.6824e-09	4.1016e-05	-1.3938	0.16337	6.9483e-05	0.0004667
3	46657500	47727212	852	40	-5.4134e-05	1.5333e-09	3.9157e-05	-1.3825	0.16682	2.6304e-05	0.00046642
3	62355666	63669286	2559	50	5.5497e-05	1.6917e-09	4.1131e-05	1.3493	0.17724	6.5073e-05	0.00033774
3	11019665	13070799	3157	50	-5.3286e-05	1.5958e-09	3.9948e-05	-1.3339	0.18224	5.0111e-05	0.00028844
3	72529329	74321817	2963	50	-4.8951e-05	1.3671e-09	3.6975e-05	-1.3239	0.18554	3.2118e-05	0.00036248
3	60272906	62355666	3678	50	-5.3461e-05	1.6645e-09	4.0798e-05	-1.3104	0.19007	2.1138e-05	0.00035837
3	109522395	110513770	1581	50	-3.6129e-05	7.6165e-10	2.7598e-05	-1.3091	0.1905	4.4455e-05	0.00043192
3	23804865	25461558	3304	50	5.1741e-05	1.684e-09	4.1036e-05	1.2608	0.20736	1.0453e-05	0.00028313
3	113947863	115447080	1432	50	-4.718e-05	1.5136e-09	3.8905e-05	-1.2127	0.22524	3.5125e-05	0.00050826
3	176320287	178107165	2928	50	-5.1727e-05	1.8991e-09	4.3579e-05	-1.187	0.23524	4.756e-05	0.00035907
3	161524504	163253205	3857	50	-4.5971e-05	1.5752e-09	3.9689e-05	-1.1583	0.24675	0.00016526	0.00041221
3	137371083	139954597	3033	50	-4.1803e-05	1.3692e-09	3.7003e-05	-1.1297	0.25859	2.5013e-05	0.00045646
3	135456906	137371083	2238	50	5.4059e-05	2.3198e-09	4.8164e-05	1.1224	0.26169	3.6713e-05	0.00045956
3	181511166	183769683	3113	50	-4.1424e-05	1.4012e-09	3.7433e-05	-1.1066	0.26847	3.1334e-05	0.00052574
3	197075987	197946622	1280	50	-4.1002e-05	1.3902e-09	3.7285e-05	-1.0997	0.27147	5.828e-05	0.001759
3	56433907	58157519	2262	50	-4.448e-05	1.7098e-09	4.135e-05	-1.0757	0.28206	4.0917e-05	0.00044255
3	153256571	154714218	2525	50	-3.843e-05	1.2973e-09	3.6019e-05	-1.067	0.28599	8.0089e-05	0.00069561
3	115447080	116800153	2377	50	-4.0356e-05	1.4448e-09	3.8011e-05	-1.0617	0.28838	3.0606e-05	0.00057222
3	17891118	19125144	1625	50	4.4314e-05	1.761e-09	4.1965e-05	1.056	0.29097	3.5485e-05	0.00046323
3	20091348	21643707	3276	50	-3.762e-05	1.3908e-09	3.7294e-05	-1.0087	0.3131	2.1279e-05	0.00029621
3	172295731	173477285	1702	50	-3.5423e-05	1.4208e-09	3.7693e-05	-0.93976	0.34734	5.4019e-05	0.00076815
3	123517768	124936642	2348	50	-3.8712e-05	1.7067e-09	4.1312e-05	-0.93707	0.34872	2.5985e-05	0.00044457
3	21643707	22204244	1941	50	3.6797e-05	1.5468e-09	3.933e-05	0.93561	0.34947	1.2986e-05	0.00042112
3	87409732	88298373	1601	50	-3.2157e-05	1.2075e-09	3.4749e-05	-0.92541	0.35475	1.7317e-05	0.00044611
3	188856214	190226607	3037	50	3.4032e-05	1.4414e-09	3.7966e-05	0.89637	0.37005	0.00013461	0.00019713
3	173477285	175116539	2900	50	3.442e-05	1.491e-09	3.8614e-05	0.89138	0.37272	0.00011815	0.00052109
3	183769683	185068255	2088	50	-2.9923e-05	1.2054e-09	3.4719e-05	-0.86185	0.38877	3.8278e-05	0.00026586
3	163253205	165055469	3379	50	3.0994e-05	1.3178e-09	3.6301e-05	0.8538	0.39322	-5.4758e-06	0.00024033
3	112815699	113947863	1592	50	2.7734e-05	1.125e-09	3.3541e-05	0.82687	0.40831	5.5281e-05	0.00032435
3	130244735	131836516	2555	50	-2.8423e-05	1.2167e-09	3.4881e-05	-0.81487	0.41515	2.3409e-05	0.00035311
3	6083183	7083387	2183	50	-2.7329e-05	1.1251e-09	3.3542e-05	-0.81476	0.41521	3.42e-05	0.00054506
3	154714218	156008700	1792	50	-2.8568e-05	1.2663e-09	3.5586e-05	-0.80279	0.4221	0.00013006	0.00051638
3	32351715	33255592	1480	50	-3.0258e-05	1.4276e-09	3.7783e-05	-0.80084	0.42323	4.0237e-05	0.00076543
3	38356116	40221298	3061	50	-2.8369e-05	1.3221e-09	3.6361e-05	-0.78021	0.43527	9.8091e-05	0.00028208
3	168580960	170964909	3265	50	3.1458e-05	1.6277e-09	4.0345e-05	0.77972	0.43556	3.2603e-05	0.00039443
3	156008700	157312028	2153	50	-3.1376e-05	1.6295e-09	4.0368e-05	-0.77725	0.43701	3.2538e-05	0.0006673
3	98215950	99373762	2085	50	-2.287e-05	8.8106e-10	2.9683e-05	-0.77049	0.44101	9.423e-06	0.00019096
3	25461558	26877769	2189	50	-2.8365e-05	1.4123e-09	3.758e-05	-0.75479	0.45037	5.6564e-06	0.00071679
3	79024541	81427310	3350	50	-2.8191e-05	1.3996e-09	3.7411e-05	-0.75354	0.45112	-4.9757e-07	0.00015191
3	35283458	36486842	1868	50	3.0744e-05	1.8147e-09	4.2599e-05	0.7217	0.47048	1.5889e-05	0.0002771
3	170964909	172295731	2154	50	2.5165e-05	1.2449e-09	3.5283e-05	0.71322	0.47571	8.8079e-06	0.00059505
3	157312028	159477890	3453	50	2.3104e-05	1.0606e-09	3.2566e-05	0.70944	0.47805	1.1941e-05	0.00027198
3	55348860	56433907	1545	50	-2.5007e-05	1.2661e-09	3.5582e-05	-0.70278	0.48219	2.9325e-05	0.00031826
3	40221298	41064528	668	41	2.0305e-05	9.1007e-10	3.0167e-05	0.67306	0.50091	5.3823e-05	0.00021873
3	128194861	130244735	2268	50	2.2774e-05	1.2026e-09	3.4679e-05	0.65671	0.51136	3.0815e-05	0.00051832
3	139954597	141339097	1743	50	2.3571e-05	1.2993e-09	3.6046e-05	0.65392	0.51316	2.8944e-05	0.00014526
3	1441779	2992120	4215	50	-2.7915e-05	1.8375e-09	4.2866e-05	-0.65123	0.5149	-5.6708e-06	0.00063796
3	131836516	133252173	2507	50	2.5449e-05	1.5459e-09	3.9318e-05	0.64725	0.51747	-1.1732e-05	0.00022748
3	27840910	29142260	2044	50	-2.2961e-05	1.423e-09	3.7723e-05	-0.60869	0.54273	5.6176e-05	0.00040138
3	74321817	75704949	989	50	-1.6897e-05	7.7812e-10	2.7895e-05	-0.60573	0.54469	1.7584e-05	0.00074691
3	192343814	194059671	3132	50	-2.1906e-05	1.3686e-09	3.6995e-05	-0.59212	0.55377	4.7663e-06	0.00045404
3	141339097	143164628	2912	50	-2.3547e-05	1.6381e-09	4.0474e-05	-0.58177	0.56072	-2.8407e-06	0.00035133
3	26877769	27840910	1663	50	-1.7459e-05	9.4039e-10	3.0666e-05	-0.56932	0.56914	5.3994e-05	0.00034343
3	4431647	6083183	3351	50	-1.9026e-05	1.1198e-09	3.3464e-05	-0.56855	0.56966	0.00011562	0.0010241
3	99373762	100592217	1243	50	1.8906e-05	1.2586e-09	3.5477e-05	0.5329	0.5941	7.8314e-05	0.00018098
3	54081390	55348860	2340	50	1.8551e-05	1.4785e-09	3.8451e-05	0.48247	0.62947	4.7697e-05	0.00026058
3	167117429	168580960	1714	50	-1.9706e-05	1.7801e-09	4.2192e-05	-0.46705	0.64046	6.5952e-05	0.00040281
3	14816900	16282442	2203	50	1.5532e-05	1.1461e-09	3.3854e-05	0.45878	0.64639	2.7608e-05	0.00059478
3	144410816	145664619	2558	50	-1.547e-05	1.1707e-09	3.4216e-05	-0.45212	0.65118	2.885e-05	0.00051122
3	175116539	176320287	2001	50	-1.6547e-05	1.3988e-09	3.74e-05	-0.44243	0.65818	6.7128e-05	0.0002309
3	70449028	72529329	2667	50	-1.7811e-05	1.6344e-09	4.0428e-05	-0.44056	0.65953	5.961e-05	0.0004221
3	194059671	194786674	2044	50	1.3428e-05	1.126e-09	3.3556e-05	0.40017	0.68903	1.6481e-05	0.00017619
3	13070799	14816900	3457	50	-1.5255e-05	1.4757e-09	3.8414e-05	-0.39711	0.69129	5.3195e-05	0.0003203
3	178107165	179374586	2061	50	1.4787e-05	1.4709e-09	3.8352e-05	0.38556	0.69982	4.1112e-05	0.00047404
3	60157	1441779	2668	50	1.4676e-05	1.4874e-09	3.8567e-05	0.38052	0.70356	8.8217e-05	0.00038604
3	30717955	32351715	2741	50	1.7426e-05	2.3977e-09	4.8966e-05	0.35587	0.72194	8.7401e-05	0.00052223
3	186890344	188856214	2797	50	-1.4296e-05	1.6366e-09	4.0455e-05	-0.35338	0.7238	-8.5177e-07	0.00018696
3	19125144	20091348	978	50	-1.1711e-05	1.1538e-09	3.3968e-05	-0.34478	0.73026	8.177e-05	0.00039071
3	103084960	104581613	3038	50	1.0379e-05	1.0069e-09	3.1732e-05	0.32709	0.7436	1.425e-05	0.00045691
3	95311971	98215950	3780	50	1.1477e-05	1.406e-09	3.7497e-05	0.30608	0.75954	4.5198e-06	0.00047826
3	66270447	68286914	3319	50	-1.1305e-05	1.3762e-09	3.7097e-05	-0.30473	0.76057	2.2891e-06	0.00022802
3	68286914	69276762	1383	50	9.3097e-06	1.1281e-09	3.3587e-05	0.27718	0.78164	6.6572e-05	0.000328
3	9543183	11019665	2041	50	-1.1274e-05	1.7667e-09	4.2032e-05	-0.26824	0.78852	0.00015316	0.00050808
3	88298373	94255316	3535	50	-9.5013e-06	1.3024e-09	3.6089e-05	-0.26328	0.79234	4.4585e-05	0.00072623
3	110513770	112815699	3345	50	7.7362e-06	8.9855e-10	2.9976e-05	0.25808	0.79634	1.9647e-05	0.00052315
3	8648561	9543183	1580	50	8.4692e-06	1.3532e-09	3.6786e-05	0.23023	0.81791	8.7232e-05	0.00035078
3	41064528	42540002	2545	50	-7.6326e-06	1.1411e-09	3.3781e-05	-0.22594	0.82125	5.2079e-05	0.00035226
3	150252004	151348730	1511	50	-7.6687e-06	1.1878e-09	3.4464e-05	-0.22251	0.82391	4.9013e-05	0.00045588
3	65273538	66270447	1507	50	6.382e-06	8.9813e-10	2.9969e-05	0.21295	0.83136	4.4332e-05	0.00035138
3	7083387	8648561	3463	50	-6.9691e-06	1.1312e-09	3.3633e-05	-0.20721	0.83584	1.8463e-05	0.00023381
3	120523055	121974097	2199	50	6.8286e-06	1.1618e-09	3.4086e-05	0.20034	0.84122	9.3039e-06	0.00024025
3	133252173	135456906	3209	50	-6.8839e-06	1.3655e-09	3.6953e-05	-0.18629	0.85222	3.6955e-05	0.00057357
3	33255592	35283458	3022	50	-7.867e-06	2.1741e-09	4.6627e-05	-0.16872	0.86601	6.2254e-05	0.00029176
3	84367479	85582231	1833	50	-4.5095e-06	1.8419e-09	4.2918e-05	-0.10507	0.91632	6.7865e-05	0.0003329
3	159477890	161524504	2520	50	-4.1993e-06	1.7081e-09	4.133e-05	-0.1016	0.91907	9.7805e-05	0.0002626
3	194786674	195971408	1483	50	2.9004e-06	1.4865e-09	3.8555e-05	0.075228	0.94003	1.3238e-05	0.00041688
3	100592217	103084960	4044	50	1.414e-06	1.2267e-09	3.5025e-05	0.04037	0.9678	1.7721e-06	0.00028285
3	149043237	150252004	1886	50	4.6787e-07	9.9453e-10	3.1536e-05	0.014836	0.98816	-9.2918e-07	0.0004927
3	165055469	167117429	3481	50	2.6468e-07	1.2126e-09	3.4823e-05	0.0076007	0.99394	6.8155e-05	0.00053236
4	68854765	71049152	4407	50	-0.00025126	3.1725e-09	5.6325e-05	-4.4609	8.1627e-06	9.7398e-05	0.00047128
4	38907022	40202609	2324	50	-0.00011417	1.4631e-09	3.825e-05	-2.9849	0.0028369	3.2548e-05	0.00027606
4	169676825	170776510	1388	50	-0.00010332	1.7333e-09	4.1633e-05	-2.4817	0.013077	2.9637e-05	0.00029073
4	42213058	43965045	3150	50	-9.5501e-05	1.4842e-09	3.8526e-05	-2.4789	0.013178	3.7193e-05	0.00040326
4	47411896	48123600	1151	49	8.7085e-05	1.272e-09	3.5665e-05	2.4418	0.014615	2.928e-05	0.00038028
4	17383322	18841874	2371	50	-9.4372e-05	1.5178e-09	3.896e-05	-2.4223	0.015422	1.2145e-05	0.00052698
4	152782184	154477641	2062	50	-8.6334e-05	1.3345e-09	3.6531e-05	-2.3633	0.018112	4.5482e-05	0.00033167
4	91560677	94233299	3461	50	-8.6234e-05	1.4475e-09	3.8046e-05	-2.2666	0.023417	6.0318e-05	0.00043876
4	172558635	174264132	2078	50	-8.1844e-05	1.3172e-09	3.6293e-05	-2.2551	0.024125	7.9568e-05	0.00040887
4	103221356	105305294	2490	50	-9.6925e-05	1.9578e-09	4.4247e-05	-2.1905	0.028487	-2.7394e-05	0.00030534
4	14272001	15147446	1562	50	-8.0583e-05	1.3922e-09	3.7312e-05	-2.1597	0.030795	0.00018502	0.00046408
4	10699152	12323034	3266	50	-7.2001e-05	1.3626e-09	3.6913e-05	-1.9506	0.051109	1.9319e-05	9.2115e-05
4	128996665	130591885	2236	50	6.5264e-05	1.243e-09	3.5256e-05	1.8512	0.064145	5.3112e-05	0.00053495
4	188472981	189693511	3013	50	5.8601e-05	1.0036e-09	3.1679e-05	1.8498	0.064338	8.6841e-05	0.00016149
4	134628434	136566407	2717	50	6.7148e-05	1.4048e-09	3.748e-05	1.7915	0.073208	3.5074e-05	0.0005778
4	108815348	111256567	3684	50	-6.8096e-05	1.5545e-09	3.9428e-05	-1.7271	0.084147	5.6046e-06	0.00027954
4	15927009	17383322	2658	50	-6.4971e-05	1.4196e-09	3.7677e-05	-1.7244	0.084635	2.9294e-05	0.00025127
4	1478711	2842979	2138	50	-5.803e-05	1.161e-09	3.4073e-05	-1.7031	0.088549	2.5255e-05	0.00078991
4	99424067	100678360	1761	50	-7.2975e-05	1.9557e-09	4.4224e-05	-1.6501	0.098918	2.2046e-05	0.00027023
4	90231564	91560677	1566	50	6.2249e-05	1.4468e-09	3.8037e-05	1.6366	0.10172	0.00011799	0.00098983
4	27965868	29762208	3260	50	-6.074e-05	1.4687e-09	3.8324e-05	-1.5849	0.11299	5.9023e-05	0.00074342
4	72140558	74592390	2894	50	0.00031577	4.2418e-08	0.00020596	1.5332	0.12523	4.0272e-05	0.00031456
4	183371275	184929455	3429	50	5.4871e-05	1.3083e-09	3.6171e-05	1.517	0.12926	7.1794e-05	0.00055343
4	83372593	84799656	2564	50	5.2928e-05	1.222e-09	3.4958e-05	1.5141	0.13001	0.00010491	0.00035234
4	10240	694715	810	39	4.7525e-05	1.0008e-09	3.1635e-05	1.5023	0.13302	0.00010927	0.00042579
4	53877433	55429556	2429	50	-6.5463e-05	1.9126e-09	4.3733e-05	-1.4969	0.13443	-1.6349e-06	0.00041497
4	68059497	68854765	1368	50	-4.299e-05	8.5969e-10	2.932e-05	-1.4662	0.14259	2.1346e-05	0.00041841
4	132954033	134628434	3062	50	-4.6546e-05	1.0734e-09	3.2762e-05	-1.4207	0.1554	7.5577e-05	0.00030107
4	694715	1478711	1463	50	5.9362e-05	1.8005e-09	4.2432e-05	1.399	0.16182	2.1257e-05	0.0004021
4	48123600	53877433	2301	50	-5.6066e-05	1.6529e-09	4.0655e-05	-1.379	0.16788	3.3332e-05	0.00029921
4	113870102	115666246	3064	50	-4.7868e-05	1.3689e-09	3.6999e-05	-1.2938	0.19574	4.1665e-05	0.00047158
4	27343722	27965868	986	50	-4.2798e-05	1.1001e-09	3.3167e-05	-1.2904	0.19692	6.8644e-05	0.00034397
4	117276929	118479918	2364	50	-4.4904e-05	1.2112e-09	3.4803e-05	-1.2903	0.19696	7.6597e-05	0.00019992
4	66600492	68059497	2728	50	-5.0806e-05	1.6162e-09	4.0202e-05	-1.2638	0.20631	1.6579e-05	0.00051439
4	71049152	72140558	1801	50	5.9757e-05	2.4173e-09	4.9166e-05	1.2154	0.22421	4.9301e-05	0.00034584
4	24135529	25609322	2402	50	4.8713e-05	1.6107e-09	4.0133e-05	1.2138	0.22483	2.9834e-05	0.00023865
4	36020436	37255047	2813	50	-4.4103e-05	1.3266e-09	3.6422e-05	-1.2109	0.22593	1.1453e-05	0.00040367
4	105305294	107501305	2841	50	-4.382e-05	1.3303e-09	3.6473e-05	-1.2014	0.22958	1.8679e-06	0.0006411
4	9326479	10699152	3069	50	-3.8384e-05	1.0554e-09	3.2487e-05	-1.1815	0.23739	3.1306e-05	0.00028686
4	79093979	80990297	2762	50	-4.5967e-05	1.6601e-09	4.0744e-05	-1.1282	0.25924	1.5532e-05	0.00030308
4	119933512	120392684	936	32	-2.9707e-05	7.2817e-10	2.6985e-05	-1.1009	0.27095	6.7495e-05	0.00088509
4	82125315	83372593	1967	50	-4.24e-05	1.5305e-09	3.9122e-05	-1.0838	0.27846	5.3565e-05	0.00041246
4	107501305	108815348	1774	50	-3.5209e-05	1.079e-09	3.2848e-05	-1.0719	0.28377	1.1652e-05	0.00026757
4	33172766	35151415	2686	50	-3.9208e-05	1.4376e-09	3.7916e-05	-1.0341	0.3011	4.4172e-05	0.00033104
4	163243679	164478234	1816	50	-3.7332e-05	1.3159e-09	3.6275e-05	-1.0291	0.30343	7.948e-05	0.00071642
4	25609322	27343722	2358	50	-4.0699e-05	1.6046e-09	4.0057e-05	-1.016	0.30962	6.9944e-05	0.00027164
4	64341001	66600492	3822	50	-4.6055e-05	2.1921e-09	4.682e-05	-0.98366	0.32528	4.8647e-05	0.00030679
4	58935008	60741087	3727	50	-3.6821e-05	1.5645e-09	3.9553e-05	-0.93093	0.35189	1.988e-05	0.00058049
4	148521873	150683580	2603	50	-3.4002e-05	1.337e-09	3.6565e-05	-0.92992	0.35241	6.7118e-05	0.00019901
4	139556511	141084631	2137	50	-3.8374e-05	1.7204e-09	4.1478e-05	-0.92517	0.35488	3.1169e-05	0.00038831
4	136566407	138541971	3979	50	3.2748e-05	1.3163e-09	3.6281e-05	0.90264	0.36672	1.6805e-06	0.00038068
4	30454535	31782981	2388	50	4.0025e-05	1.9821e-09	4.4521e-05	0.89902	0.36864	3.5427e-06	0.0002423
4	158743718	161058864	2955	50	-3.5274e-05	1.5472e-09	3.9335e-05	-0.89676	0.36985	3.4362e-05	0.00011822
4	157485097	158743718	2014	50	3.0612e-05	1.2104e-09	3.479e-05	0.8799	0.37891	2.3134e-05	0.00036857
4	122657987	124286481	2224	50	-3.2375e-05	1.3581e-09	3.6852e-05	-0.87851	0.37967	3.4714e-05	0.00049117
4	155056126	157485097	4262	50	3.4217e-05	1.5876e-09	3.9845e-05	0.85876	0.39048	4.9866e-05	0.00032344
4	15147446	15927009	1143	50	-2.8104e-05	1.194e-09	3.4554e-05	-0.81333	0.41603	-5.4525e-06	0.0002428
4	74592390	77130707	3500	50	2.9087e-05	1.2823e-09	3.581e-05	0.81226	0.41664	3.1252e-05	0.00025776
4	100678360	103221356	4183	50	3.7614e-05	2.2684e-09	4.7628e-05	0.78976	0.42967	1.2422e-05	0.00029116
4	124286481	125210862	1630	50	-2.7447e-05	1.2116e-09	3.4808e-05	-0.78851	0.4304	-6.2268e-06	0.00044018
4	154477641	155056126	1137	50	2.7827e-05	1.2497e-09	3.5351e-05	0.78715	0.4312	8.1876e-06	7.7105e-05
4	174264132	176570716	3193	50	-3.1069e-05	1.5593e-09	3.9487e-05	-0.7868	0.4314	7.3131e-05	0.00033781
4	77130707	79093979	3521	50	2.8926e-05	1.3645e-09	3.6939e-05	0.78309	0.43358	3.5788e-05	0.00021633
4	127275477	127830293	1065	50	-2.0988e-05	7.2655e-10	2.6955e-05	-0.77863	0.43619	4.7528e-05	0.00039298
4	55429556	56547644	2030	50	-2.7089e-05	1.2338e-09	3.5125e-05	-0.77121	0.44058	-1.2174e-05	0.00015258
4	189693511	191043594	2648	50	-2.7177e-05	1.2854e-09	3.5852e-05	-0.75804	0.44843	5.6487e-05	0.00035046
4	176570716	178991910	4519	50	-2.9049e-05	1.5043e-09	3.8786e-05	-0.74895	0.45389	3.5208e-05	0.000483
4	167018858	167852917	1286	50	-2.2388e-05	9.8361e-10	3.1363e-05	-0.71386	0.47531	3.9678e-05	0.00059332
4	12323034	14272001	3545	50	-2.6508e-05	1.3936e-09	3.7331e-05	-0.71008	0.47765	7.2996e-05	0.00034556
4	184929455	186909090	4320	50	-2.1545e-05	1.0412e-09	3.2268e-05	-0.66768	0.50434	3.7377e-05	0.00026719
4	111256567	113870102	3459	50	-2.2318e-05	1.2615e-09	3.5518e-05	-0.62837	0.52976	2.1095e-05	0.00029822
4	45189157	47411896	2717	50	2.5072e-05	1.6427e-09	4.053e-05	0.6186	0.53618	9.6412e-05	0.0003731
4	125210862	126480886	2337	50	-2.0727e-05	1.1293e-09	3.3605e-05	-0.61678	0.53738	3.4682e-05	0.00053317
4	94233299	96182188	3026	50	-2.3367e-05	1.5e-09	3.873e-05	-0.60333	0.54629	2.9991e-05	0.0010768
4	115666246	117276929	2672	50	2.2476e-05	1.3903e-09	3.7287e-05	0.60279	0.54665	5.8373e-05	0.00020686
4	150683580	152782184	2323	50	-2.1432e-05	1.3225e-09	3.6366e-05	-0.58934	0.55563	4.8906e-05	0.00029188
4	3846040	4684116	1928	50	-2.0236e-05	1.1849e-09	3.4423e-05	-0.58786	0.55663	1.8324e-05	0.0002861
4	146178187	148521873	3131	50	1.9701e-05	1.1789e-09	3.4335e-05	0.57378	0.56612	0.00011468	0.00060629
4	143443265	146178187	3216	50	2.4977e-05	1.9933e-09	4.4646e-05	0.55945	0.57586	4.1142e-05	0.00058002
4	130591885	131283821	1053	48	-1.6435e-05	8.8286e-10	2.9713e-05	-0.55312	0.58018	0.0051222	0.0003222
4	164478234	165823448	2592	50	-2.1209e-05	1.4944e-09	3.8657e-05	-0.54866	0.58324	3.9547e-05	0.00056653
4	31782981	33172766	2900	50	1.8242e-05	1.1293e-09	3.3605e-05	0.54282	0.58725	4.1034e-05	0.00045056
4	141084631	143443265	3522	50	-1.9429e-05	1.3356e-09	3.6546e-05	-0.53163	0.59498	4.1771e-06	0.00038524
4	43965045	45189157	2607	50	-2.1562e-05	1.7395e-09	4.1707e-05	-0.51698	0.60517	0.00055818	0.00043312
4	60741087	62371763	2641	50	1.8692e-05	1.3824e-09	3.718e-05	0.50275	0.61514	4.584e-05	0.00020576
4	4684116	5502388	1727	50	1.8336e-05	1.3376e-09	3.6574e-05	0.50136	0.61612	8.4011e-05	0.00029269
4	131283821	132954033	2711	50	1.5827e-05	1.0137e-09	3.1839e-05	0.4971	0.61912	7.7079e-05	0.00052375
4	20544557	22319347	3265	50	1.9104e-05	1.5164e-09	3.8941e-05	0.49058	0.62372	0.00017041	0.00052376
4	170776510	172558635	2599	50	1.7113e-05	1.4226e-09	3.7717e-05	0.45372	0.65003	-6.669e-06	0.00027946
4	126480886	127275477	1440	50	1.3607e-05	9.2551e-10	3.0422e-05	0.44728	0.65467	3.726e-05	0.00015177
4	120392684	122657987	4459	50	1.5856e-05	1.4523e-09	3.8109e-05	0.41607	0.67736	2.3441e-05	0.00025762
4	37255047	38907022	3227	50	-1.5315e-05	1.4188e-09	3.7667e-05	-0.40659	0.68431	2.7849e-05	0.00042034
4	138541971	139556511	1716	50	-1.3473e-05	1.131e-09	3.3631e-05	-0.40063	0.68869	-1.09e-05	0.00028851
4	8152235	9326479	2058	50	-1.2553e-05	1.022e-09	3.1969e-05	-0.39266	0.69457	2.2984e-05	0.00045386
4	118479918	119933512	2603	50	1.5685e-05	1.8242e-09	4.2711e-05	0.36723	0.71345	6.1543e-05	0.00029437
4	6773043	7539692	1883	50	1.351e-05	1.4133e-09	3.7594e-05	0.35935	0.71933	-1.1113e-05	0.00057711
4	29762208	30454535	1071	50	1.1284e-05	1.0689e-09	3.2694e-05	0.34513	0.73	8.0312e-05	0.00035672
4	165823448	167018858	2178	50	-1.2448e-05	1.7151e-09	4.1414e-05	-0.30058	0.76374	7.3897e-05	0.00035036
4	97540703	99424067	3064	50	-1.0556e-05	1.2793e-09	3.5767e-05	-0.29512	0.7679	8.5518e-05	0.00049242
4	186909090	188472981	3035	50	1.0113e-05	1.2297e-09	3.5066e-05	0.2884	0.77304	9.4347e-05	0.00045736
4	180122043	182066807	4496	50	-9.0927e-06	1.1423e-09	3.3798e-05	-0.26903	0.7879	6.5686e-05	0.00064072
4	84799656	86930609	2958	50	9.3203e-06	1.2719e-09	3.5663e-05	0.26134	0.79383	7.1058e-05	0.00031116
4	167852917	169676825	3077	50	1.0095e-05	1.5077e-09	3.883e-05	0.25999	0.79487	1.9331e-05	0.00034064
4	18841874	20544557	3413	50	1.1997e-05	2.2345e-09	4.727e-05	0.2538	0.79965	3.3244e-05	0.00011797
4	89238028	90231564	1591	50	-7.4439e-06	9.1837e-10	3.0305e-05	-0.24564	0.80596	0.0001026	0.00042336
4	56547644	58935008	4614	50	8.1604e-06	1.2902e-09	3.5919e-05	0.22719	0.82028	-1.2472e-05	0.0004906
4	127830293	128996665	950	39	-5.7367e-06	6.8914e-10	2.6251e-05	-0.21853	0.82702	1.4848e-05	0.00027235
4	87534648	89238028	2849	50	8.6722e-06	1.6559e-09	4.0693e-05	0.21311	0.83124	7.6671e-05	0.00027335
4	2842979	3846040	1627	50	-8.3588e-06	1.6944e-09	4.1163e-05	-0.20307	0.83908	1.1512e-05	0.00053729
4	40202609	42213058	3544	50	-6.3579e-06	1.0379e-09	3.2216e-05	-0.19735	0.84355	6.558e-06	0.0006239
4	96182188	97540703	2322	50	-7.7406e-06	1.6412e-09	4.0512e-05	-0.19107	0.84847	3.103e-05	0.00026691
4	35151415	36020436	2181	50	4.6873e-06	8.2053e-10	2.8645e-05	0.16363	0.87002	2.4508e-05	0.00015288
4	178991910	180122043	1919	50	-5.89e-06	1.3883e-09	3.726e-05	-0.15808	0.8744	0.00010293	0.00036407
4	182066807	183371275	3115	50	-5.8579e-06	1.5024e-09	3.876e-05	-0.15113	0.87987	-1.8237e-05	0.00031696
4	86930609	87534648	683	33	-5.0459e-06	1.1247e-09	3.3537e-05	-0.15046	0.8804	6.7116e-05	0.00015534
4	5502388	6773043	2810	50	4.6491e-06	1.1112e-09	3.3335e-05	0.13947	0.88908	8.4191e-05	0.0004088
4	7539692	8152235	1453	50	3.3557e-06	1.044e-09	3.2312e-05	0.10385	0.91729	0.00012686	0.00084717
4	161058864	161826435	1756	50	2.203e-06	1.1955e-09	3.4576e-05	0.063716	0.9492	1.6666e-05	0.00041525
4	80990297	82125315	1207	50	-1.8567e-06	1.365e-09	3.6946e-05	-0.050255	0.95992	0.00010047	0.00034232
4	22319347	24135529	2769	50	-1.5521e-06	1.5007e-09	3.8739e-05	-0.040065	0.96804	7.4056e-05	0.00039486
4	62371763	64341001	2988	50	-1.3069e-06	2.0635e-09	4.5425e-05	-0.028769	0.97705	3.0149e-05	0.00037796
4	161826435	163243679	3668	50	-3.8572e-07	1.3705e-09	3.7021e-05	-0.010419	0.99169	3.8124e-05	0.00046693
5	123798100	125785649	3867	50	-0.00015936	1.7757e-09	4.2139e-05	-3.7817	0.00015577	7.9685e-05	0.00030607
5	125785649	127344604	1985	50	-0.00012544	1.5767e-09	3.9708e-05	-3.159	0.0015832	0.00013897	0.00016245
5	142981248	144943354	2855	50	-0.00011981	1.7443e-09	4.1765e-05	-2.8686	0.0041223	1.6473e-05	0.0004047
5	108633934	110821144	3000	50	-0.00010167	1.2575e-09	3.5462e-05	-2.8669	0.0041452	2.058e-06	0.00034999
5	87389991	88891530	1151	50	0.00014194	2.6339e-09	5.1322e-05	2.7656	0.0056811	1.6136e-05	0.0013515
5	13464832	14757804	2145	50	-9.7536e-05	1.3406e-09	3.6614e-05	-2.6639	0.0077245	6.777e-05	0.00030265
5	117346213	118608820	1686	50	-7.6973e-05	1.2769e-09	3.5734e-05	-2.154	0.031237	4.3778e-05	0.00057397
5	155373505	156628700	1769	50	-8.4547e-05	1.5921e-09	3.9901e-05	-2.1189	0.034095	0.00010043	0.00023017
5	77623332	79393144	2578	50	7.1925e-05	1.3589e-09	3.6863e-05	1.9511	0.05104	-2.3312e-06	0.00018165
5	63218987	63968304	828	40	-6.2393e-05	1.1103e-09	3.3322e-05	-1.8724	0.061146	4.3995e-05	0.00044301
5	177251507	178413464	2478	50	-6.2249e-05	1.1871e-09	3.4454e-05	-1.8067	0.070808	7.0585e-06	0.00035819
5	80481471	82025648	1832	50	-6.3768e-05	1.2658e-09	3.5577e-05	-1.7924	0.073073	0.00013833	0.00049956
5	178413464	179401244	1551	50	7.1658e-05	1.684e-09	4.1037e-05	1.7462	0.080776	3.8146e-05	0.00030945
5	53703044	55417349	2899	50	-5.111e-05	8.9863e-10	2.9977e-05	-1.705	0.088202	3.3176e-05	0.00043706
5	144943354	147181998	3125	50	-6.7088e-05	1.6847e-09	4.1045e-05	-1.6345	0.10215	3.8826e-05	0.00031623
5	71240456	73759326	3953	50	-5.2455e-05	1.1019e-09	3.3195e-05	-1.5802	0.11406	6.54e-05	0.00020514
5	153773088	155373505	2654	50	-5.4595e-05	1.2517e-09	3.538e-05	-1.5431	0.1228	5.6354e-05	0.00014579
5	52134622	53703044	2991	50	5.4739e-05	1.2899e-09	3.5915e-05	1.5241	0.12748	3.7839e-05	0.0005581
5	27984513	29714820	2525	50	5.4901e-05	1.3311e-09	3.6484e-05	1.5048	0.13238	-1.3559e-05	0.00045758
5	175450595	177251507	1540	50	5.6196e-05	1.4923e-09	3.863e-05	1.4547	0.14575	6.3732e-05	0.00035329
5	179401244	180559933	2318	50	-4.4228e-05	1.0602e-09	3.2561e-05	-1.3583	0.17436	0.00012752	0.00040416
5	132139649	134777401	3507	50	-4.9998e-05	1.3606e-09	3.6887e-05	-1.3555	0.17527	3.2489e-05	0.00070002
5	65911286	67850860	2661	50	-4.777e-05	1.2421e-09	3.5244e-05	-1.3554	0.17529	3.2824e-05	0.00035889
5	119669042	120452166	1267	50	-4.4214e-05	1.0814e-09	3.2884e-05	-1.3445	0.17877	4.2202e-05	0.00028197
5	172678327	173642871	1863	50	-5.0365e-05	1.4166e-09	3.7638e-05	-1.3382	0.18084	0.00011536	0.00026652
5	156628700	158825698	3862	50	-5.0697e-05	1.4758e-09	3.8417e-05	-1.3197	0.18695	3.0248e-05	0.00035731
5	85767290	87389991	1359	50	4.9807e-05	1.4888e-09	3.8585e-05	1.2908	0.19676	2.7557e-07	0.00049541
5	134777401	136376050	2539	50	-4.5197e-05	1.2743e-09	3.5697e-05	-1.2661	0.20546	-1.7642e-05	0.00037501
5	11173271	13464832	3115	50	-4.8956e-05	1.5392e-09	3.9233e-05	-1.2478	0.2121	6.4586e-05	0.00011814
5	159973944	161482133	2443	50	-4.0552e-05	1.0725e-09	3.2749e-05	-1.2383	0.21562	5.6133e-06	0.00034382
5	67850860	71240456	2323	50	3.9876e-05	1.0451e-09	3.2328e-05	1.2335	0.21739	6.7954e-05	0.00029146
5	982252	2132442	2647	50	3.6843e-05	9.2046e-10	3.0339e-05	1.2144	0.2246	6.572e-06	0.00023754
5	7143218	8446336	2510	50	4.7438e-05	1.5479e-09	3.9344e-05	1.2057	0.22792	2.8644e-05	0.00045577
5	9718832	11173271	2484	50	-4.1086e-05	1.1719e-09	3.4233e-05	-1.2002	0.23007	5.3281e-05	0.0002952
5	95963519	97315601	2650	50	-4.3428e-05	1.3206e-09	3.634e-05	-1.195	0.23207	3.145e-06	0.00027805
5	31390249	33500180	3528	50	3.6411e-05	9.4076e-10	3.0672e-05	1.1871	0.23518	9.7996e-05	0.00089443
5	111981562	113396285	2719	50	-4.1494e-05	1.2764e-09	3.5727e-05	-1.1614	0.24547	7.4253e-05	0.00032165
5	38802410	40287729	2452	50	-4.0309e-05	1.2055e-09	3.4721e-05	-1.161	0.24566	2.2082e-05	0.00034241
5	166847740	168525318	2318	50	-4.1947e-05	1.3395e-09	3.66e-05	-1.1461	0.25175	6.8719e-05	0.00072061
5	36433954	38802410	3430	50	-4.2365e-05	1.4251e-09	3.7751e-05	-1.1222	0.26177	6.9561e-05	0.0001401
5	136376050	139265072	2642	50	5.4254e-05	2.4524e-09	4.9521e-05	1.0956	0.27327	2.1011e-05	0.0019022
5	73759326	75798866	3184	50	3.6245e-05	1.139e-09	3.375e-05	1.0739	0.28285	1.6873e-05	0.00046461
5	3361941	4632110	2569	50	-3.7362e-05	1.2413e-09	3.5231e-05	-1.0605	0.28893	5.0157e-06	0.00046606
5	165642395	166847740	1893	50	4.4653e-05	1.8165e-09	4.2621e-05	1.0477	0.29478	6.1153e-05	0.00077857
5	97315601	99260992	3207	50	-3.4444e-05	1.1103e-09	3.3321e-05	-1.0337	0.30127	2.1412e-05	0.00035989
5	56621102	57340073	1109	50	3.2646e-05	1.0509e-09	3.2418e-05	1.0071	0.31391	0.00015209	0.0003256
5	93809984	95963519	2706	50	-3.5562e-05	1.2619e-09	3.5523e-05	-1.0011	0.31678	4.1441e-05	0.00031051
5	63968304	65911286	2722	50	3.5803e-05	1.3456e-09	3.6682e-05	0.97602	0.32905	4.6675e-05	0.00029978
5	171074292	172678327	2659	50	-3.5039e-05	1.3656e-09	3.6954e-05	-0.94817	0.34304	5.348e-05	0.00035261
5	163771582	165642395	2735	50	-3.0274e-05	1.14e-09	3.3764e-05	-0.89664	0.36991	0.00010349	0.00046728
5	26184851	26857604	1245	50	2.4883e-05	7.8439e-10	2.8007e-05	0.88845	0.3743	0.00011571	0.00043184
5	43983499	50163398	3987	50	-3.8637e-05	1.9503e-09	4.4162e-05	-0.8749	0.38163	4.3285e-05	0.00065343
5	115831047	117346213	2807	50	3.2396e-05	1.3843e-09	3.7206e-05	0.87071	0.38391	2.51e-05	0.00081566
5	101578769	103320005	2349	50	3.3392e-05	1.8151e-09	4.2604e-05	0.78379	0.43316	4.4097e-05	0.0003921
5	110821144	111981562	1919	50	-2.608e-05	1.1942e-09	3.4558e-05	-0.75468	0.45044	2.9133e-05	0.00017803
5	41888710	43983499	2347	50	-2.559e-05	1.2378e-09	3.5183e-05	-0.72734	0.46702	4.7992e-05	0.00037513
5	103320005	104851483	2054	50	-2.8054e-05	1.4987e-09	3.8713e-05	-0.72468	0.46865	5.9e-05	0.00052544
5	4632110	5973233	2717	50	1.9699e-05	9.3287e-10	3.0543e-05	0.64496	0.51896	4.0756e-05	0.00027642
5	18051592	19917716	3290	50	2.2413e-05	1.2316e-09	3.5095e-05	0.63863	0.52306	3.2594e-05	0.00022691
5	26857604	27984513	1668	50	-2.3878e-05	1.4325e-09	3.7849e-05	-0.63088	0.52812	2.1263e-05	0.00017981
5	50163398	52134622	2889	50	2.0884e-05	1.1983e-09	3.4617e-05	0.60328	0.54632	5.0119e-06	0.00021079
5	2132442	3361941	3546	50	-1.9887e-05	1.0992e-09	3.3154e-05	-0.59984	0.54862	6.614e-05	0.00033502
5	99260992	101578769	2914	50	-1.98e-05	1.1678e-09	3.4173e-05	-0.5794	0.56232	4.6105e-06	0.00052808
5	55417349	56621102	1798	50	1.9161e-05	1.1078e-09	3.3284e-05	0.57569	0.56482	4.3267e-05	0.00029769
5	75798866	77623332	2879	50	-2.2045e-05	1.6105e-09	4.013e-05	-0.54933	0.58278	1.1302e-05	0.00045032
5	162743908	163771582	1769	50	-1.5347e-05	9.0091e-10	3.0015e-05	-0.51132	0.60913	6.1785e-05	0.00049839
5	22152073	23494324	2123	50	-2.0909e-05	1.6757e-09	4.0935e-05	-0.51078	0.6095	-2.7661e-06	0.00018247
5	58524622	60935907	2567	50	-2.5439e-05	2.5974e-09	5.0964e-05	-0.49914	0.61768	-2.9536e-05	0.00014201
5	19917716	22152073	2726	50	-1.8371e-05	1.3564e-09	3.6829e-05	-0.49883	0.6179	0.00011903	0.00048765
5	180559933	180885156	232	20	1.1051e-05	4.9471e-10	2.2242e-05	0.49685	0.61929	-5.0911e-06	0.00030698
5	88891530	90422654	1602	50	2.0177e-05	1.696e-09	4.1182e-05	0.48996	0.62416	4.4823e-05	0.00016321
5	40287729	41888710	2742	50	-1.4624e-05	9.3643e-10	3.0601e-05	-0.47789	0.63273	6.3145e-05	0.00040907
5	23494324	26184851	5106	50	1.7039e-05	1.5215e-09	3.9006e-05	0.43683	0.66224	3.2835e-05	0.0002726
5	57340073	58524622	2463	50	-1.9218e-05	2.2125e-09	4.7037e-05	-0.40856	0.68286	1.0409e-05	0.00027633
5	83972689	85767290	4096	50	-1.2522e-05	1.0037e-09	3.1681e-05	-0.39525	0.69265	4.5689e-05	0.00038388
5	61672995	63218987	2584	50	-1.3342e-05	1.3201e-09	3.6333e-05	-0.3672	0.71347	8.9177e-05	0.00088742
5	118608820	119669042	1780	50	-1.4295e-05	1.5711e-09	3.9637e-05	-0.36065	0.71836	7.1815e-05	0.00039939
5	169505664	171074292	2634	50	1.339e-05	1.4109e-09	3.7562e-05	0.35647	0.72149	0.00013587	0.00050773
5	113396285	114830370	2607	50	1.3188e-05	1.5065e-09	3.8813e-05	0.33977	0.73403	0.0001202	0.00035755
5	35048970	36433954	1860	50	1.0403e-05	1.2131e-09	3.483e-05	0.29867	0.76519	7.3211e-05	0.00053723
5	33500180	35048970	2508	50	8.2209e-06	8.9209e-10	2.9868e-05	0.27524	0.78313	7.7153e-05	0.00022739
5	79393144	80481471	2146	50	9.6069e-06	1.3618e-09	3.6903e-05	0.26033	0.79461	6.3455e-05	0.00028918
5	120452166	122556905	3176	50	8.7151e-06	1.1727e-09	3.4245e-05	0.25449	0.79912	5.8619e-05	0.00053458
5	140645971	142981248	3166	50	-8.9741e-06	1.557e-09	3.9458e-05	-0.22743	0.82009	0.00028124	0.00035474
5	14757804	16963613	2893	50	-6.976e-06	1.1762e-09	3.4296e-05	-0.2034	0.83882	6.9453e-05	0.00033176
5	16963613	18051592	1564	50	-6.4077e-06	1.0632e-09	3.2606e-05	-0.19651	0.84421	1.9011e-05	0.00038187
5	8446336	9718832	2666	50	-6.0208e-06	1.138e-09	3.3734e-05	-0.17848	0.85835	0.00010395	0.00039377
5	173642871	175450595	3213	50	-6.2163e-06	1.4384e-09	3.7926e-05	-0.16391	0.86981	2.4889e-05	0.00027996
5	11940	982252	1593	50	-4.6465e-06	8.5892e-10	2.9307e-05	-0.15854	0.87403	4.9868e-05	0.00054567
5	90422654	91840542	1657	50	6.4353e-06	1.7755e-09	4.2137e-05	0.15272	0.87862	3.5317e-05	0.00036627
5	129519025	132139649	2310	50	4.291e-06	9.4661e-10	3.0767e-05	0.13947	0.88908	8.413e-05	0.00039972
5	148662624	150561298	2816	50	4.6356e-06	1.3254e-09	3.6406e-05	0.12733	0.89868	1.8483e-05	0.00024869
5	107264196	108633934	2431	50	-4.1137e-06	1.3644e-09	3.6938e-05	-0.11137	0.91132	3.2016e-05	0.00010532
5	104851483	105893055	1181	50	3.4962e-06	1.1739e-09	3.4263e-05	0.10204	0.91872	5.1067e-05	0.000353
5	158825698	159973944	1916	50	2.5574e-06	1.0559e-09	3.2494e-05	0.078702	0.93727	1.7064e-05	0.00031718
5	161482133	162743908	1856	50	-3.3385e-06	2.0827e-09	4.5636e-05	-0.073154	0.94168	1.5146e-05	0.00013845
5	105893055	107264196	2365	50	3.0838e-06	2.471e-09	4.9709e-05	0.062037	0.95053	4.7035e-05	0.00046852
5	29714820	31390249	2483	50	1.8855e-06	1.1769e-09	3.4306e-05	0.054962	0.95617	5.5148e-05	0.00038257
5	168525318	169505664	1655	50	-1.7511e-06	1.344e-09	3.6661e-05	-0.047766	0.9619	3.7317e-05	0.00073926
5	127344604	129519025	3673	50	1.7446e-06	1.3738e-09	3.7065e-05	0.04707	0.96246	3.2346e-05	0.0003272
5	139265072	140645971	1472	50	-2.0365e-06	1.8755e-09	4.3307e-05	-0.047024	0.96249	4.4911e-05	0.00050211
5	152867774	153773088	1435	50	-1.9882e-06	1.9083e-09	4.3684e-05	-0.045513	0.9637	4.3342e-05	0.00029566
5	82025648	83972689	2333	50	1.3667e-06	1.4724e-09	3.8371e-05	0.035618	0.97159	2.441e-05	0.00026276
5	147181998	148662624	2247	50	9.0012e-07	9.6756e-10	3.1106e-05	0.028938	0.97691	3.2881e-05	0.00041142
5	91840542	93809984	1548	50	1.2852e-06	1.9834e-09	4.4535e-05	0.028858	0.97698	-1.7364e-06	0.00039581
5	150561298	152867774	3823	50	-1.1909e-06	2.3029e-09	4.7989e-05	-0.024817	0.9802	6.5626e-05	0.00033264
5	60935907	61672995	989	49	-7.5506e-07	1.3577e-09	3.6847e-05	-0.020492	0.98365	2.1417e-05	0.0003992
5	5973233	7143218	2501	50	-5.5372e-07	1.5776e-09	3.9719e-05	-0.013941	0.98888	9.2445e-06	0.00023604
5	122556905	123798100	1887	50	3.6905e-07	9.2709e-10	3.0448e-05	0.01212	0.99033	1.6412e-05	0.00038821
5	114830370	115831047	2054	50	-1.0895e-07	1.3572e-09	3.6841e-05	-0.0029572	0.99764	6.6888e-05	0.00043814
6	69523448	71609510	3345	50	0.00014491	1.7177e-09	4.1445e-05	3.4965	0.00047148	2.1556e-05	0.00026457
6	154974120	156763326	2770	50	0.00011454	1.2136e-09	3.4837e-05	3.2879	0.0010093	7.9501e-05	0.00027488
6	162169564	162931203	1536	50	-0.00010937	1.1503e-09	3.3916e-05	-3.2246	0.0012613	4.2041e-05	0.00057963
6	151912703	153094496	2117	50	-9.8581e-05	1.3552e-09	3.6814e-05	-2.6778	0.0074101	3.5585e-05	0.00027053
6	29737971	30798168	4194	50	-0.00016339	3.8024e-09	6.1663e-05	-2.6498	0.0080545	9.2233e-05	0.00030346
6	170330173	171051270	1117	50	-9.1928e-05	1.4489e-09	3.8064e-05	-2.4151	0.015732	3.6534e-05	0.00036347
6	10540317	11790816	2012	50	-8.3088e-05	1.3701e-09	3.7015e-05	-2.2447	0.024788	2.2398e-05	0.00084723
6	65765742	67329215	3718	50	-7.7533e-05	1.3987e-09	3.7399e-05	-2.0731	0.03816	0.00018686	0.00053611
6	156763326	158218719	1853	50	-8.276e-05	1.6311e-09	4.0387e-05	-2.0492	0.040442	8.0771e-06	0.00064212
6	116131396	117672972	2125	50	-7.0841e-05	1.248e-09	3.5327e-05	-2.0053	0.04493	8.3844e-05	0.00068206
6	2458936	3573593	2506	50	-6.6506e-05	1.1418e-09	3.3791e-05	-1.9682	0.049048	5.0228e-05	0.00017587
6	37572596	39295677	3155	50	-7.5045e-05	1.4781e-09	3.8446e-05	-1.952	0.050942	1.8384e-05	0.00029252
6	14802924	17386405	3957	50	-7.3871e-05	1.5146e-09	3.8918e-05	-1.8981	0.057678	3.8371e-06	0.0003983
6	50386145	52210476	2841	50	-7.2572e-05	1.4682e-09	3.8316e-05	-1.894	0.058223	3.6939e-05	0.00037239
6	110304247	112345014	2720	50	7.3149e-05	1.5149e-09	3.8922e-05	1.8794	0.060195	1.8861e-05	0.00037604
6	63552888	65765742	3311	50	-8.521e-05	2.0622e-09	4.5412e-05	-1.8764	0.060603	9.8991e-05	0.00053349
6	114220833	116131396	3165	50	-6.7561e-05	1.3907e-09	3.7292e-05	-1.8117	0.070033	9.8984e-05	0.00076811
6	134244243	136224177	2451	50	-5.823e-05	1.037e-09	3.2202e-05	-1.8083	0.070562	4.4589e-05	0.0015411
6	30798168	31571218	5316	50	-0.00011034	3.7705e-09	6.1405e-05	-1.797	0.072336	3.4889e-05	0.00055193
6	23936619	24852275	1621	50	6.9062e-05	1.5142e-09	3.8913e-05	1.7748	0.075933	1.3074e-05	0.00033584
6	107450306	108464380	1315	50	6.756e-05	1.5268e-09	3.9075e-05	1.729	0.083809	4.3665e-05	0.0004483
6	165586864	167024733	3267	50	5.9258e-05	1.2241e-09	3.4987e-05	1.6937	0.090319	4.4878e-05	0.0003761
6	106056733	107450306	2668	50	5.8541e-05	1.2016e-09	3.4664e-05	1.6888	0.09125	8.7758e-05	0.00023559
6	47311898	48391125	1818	50	-5.5078e-05	1.1057e-09	3.3252e-05	-1.6564	0.097646	2.4886e-05	0.00036453
6	42038721	43756169	2152	50	-7.5444e-05	2.2085e-09	4.6995e-05	-1.6054	0.10841	7.2113e-05	0.00044736
6	130935454	132765669	2493	50	-6.2768e-05	1.5536e-09	3.9416e-05	-1.5924	0.11128	4.0613e-05	0.00037885
6	31571218	32682664	3985	50	-0.00010067	4.162e-09	6.4514e-05	-1.5604	0.11865	0.00012146	0.00036141
6	85209989	87069500	3366	50	-5.3052e-05	1.1829e-09	3.4393e-05	-1.5425	0.12295	4.3679e-05	0.00026706
6	103983395	106056733	3553	50	-6.2684e-05	1.6525e-09	4.0651e-05	-1.542	0.12307	8.4325e-05	0.00027382
6	52210476	53279102	1905	50	-5.7384e-05	1.4867e-09	3.8558e-05	-1.4883	0.13668	5.0349e-05	0.00036093
6	153094496	154974120	3990	50	4.987e-05	1.1239e-09	3.3525e-05	1.4876	0.13687	4.6801e-06	0.00033547
6	81929222	83127149	1742	50	5.1181e-05	1.2267e-09	3.5024e-05	1.4613	0.14393	2.4958e-05	0.00019374
6	78957728	80691170	2977	50	-5.3852e-05	1.3882e-09	3.7258e-05	-1.4454	0.14836	9.5309e-05	0.00037029
6	136224177	137614218	1205	50	-4.645e-05	1.037e-09	3.2203e-05	-1.4424	0.14919	3.322e-05	0.00030843
6	169382050	170330173	1585	50	4.4659e-05	9.9022e-10	3.1468e-05	1.4192	0.15585	3.6597e-05	0.00040193
6	83127149	85209989	2477	50	-6.5738e-05	2.1702e-09	4.6585e-05	-1.4111	0.1582	9.3504e-05	0.00035236
6	48391125	50386145	3267	50	-5.0039e-05	1.2638e-09	3.5551e-05	-1.4076	0.15926	0.00010872	0.00048285
6	56105313	57599465	1521	50	5.2854e-05	1.5178e-09	3.896e-05	1.3566	0.1749	3.0217e-05	0.00087218
6	168042835	169382050	3525	50	-3.6241e-05	7.5843e-10	2.754e-05	-1.316	0.18819	0.00011783	0.00038847
6	77414881	78957728	2987	50	-5.0337e-05	1.527e-09	3.9077e-05	-1.2882	0.19769	4.1114e-05	0.00044154
6	71609510	73450097	3103	50	5.3293e-05	1.85e-09	4.3012e-05	1.239	0.21533	1.8245e-05	0.00016383
6	28917608	29737971	1851	50	-7.7469e-05	4.01e-09	6.3324e-05	-1.2234	0.22119	5.3669e-05	0.00081138
6	160580497	162169564	2911	50	-4.3226e-05	1.2724e-09	3.567e-05	-1.2118	0.22559	-5.6993e-06	0.00042431
6	93428644	94118142	1351	50	4.5683e-05	1.4747e-09	3.8402e-05	1.1896	0.23421	3.3819e-05	0.00031845
6	167024733	168042835	2118	50	-4.1793e-05	1.2696e-09	3.5632e-05	-1.1729	0.24083	6.5113e-06	0.00017389
6	40345115	42038721	2981	50	-4.1158e-05	1.3636e-09	3.6927e-05	-1.1146	0.26503	0.00013774	0.00063295
6	6785207	7808936	1982	50	-3.7671e-05	1.1803e-09	3.4355e-05	-1.0965	0.27285	-8.1616e-06	0.0019546
6	75462003	77414881	2418	50	-3.3862e-05	1.0479e-09	3.2372e-05	-1.046	0.29555	4.4186e-05	0.00026406
6	33236497	35455756	3423	50	-5.4195e-05	2.6874e-09	5.184e-05	-1.0454	0.29582	-9.8683e-06	0.00058374
6	129861031	130935454	2080	50	-3.5906e-05	1.187e-09	3.4452e-05	-1.0422	0.29732	3.5938e-05	0.00043904
6	139845436	142288479	2919	50	-4.6327e-05	2.0149e-09	4.4888e-05	-1.0321	0.30205	2.7129e-05	0.00047262
6	88822140	89973052	1908	50	-3.399e-05	1.1564e-09	3.4006e-05	-0.99952	0.31754	6.358e-05	0.00032098
6	120512128	121905676	2226	50	3.4725e-05	1.2498e-09	3.5352e-05	0.98225	0.32598	3.6115e-05	0.00025665
6	13209388	14802924	2580	50	4.4677e-05	2.0854e-09	4.5667e-05	0.97834	0.32791	3.5308e-05	0.00049393
6	137614218	138822629	2031	50	-3.4535e-05	1.2623e-09	3.5529e-05	-0.97201	0.33105	8.9835e-06	0.00019283
6	102636772	103983395	2359	50	-3.425e-05	1.3033e-09	3.6101e-05	-0.94872	0.34276	4.2807e-05	0.00033463
6	97093511	97842284	1056	49	3.298e-05	1.2196e-09	3.4923e-05	0.94436	0.34498	1.8485e-05	0.00031166
6	118963115	119963278	1511	50	-3.4408e-05	1.3526e-09	3.6778e-05	-0.93557	0.3495	2.7903e-05	0.00031438
6	7808936	9020026	2463	50	3.1644e-05	1.3335e-09	3.6518e-05	0.86653	0.3862	1.6171e-05	0.00045814
6	9020026	10540317	2816	50	-2.758e-05	1.0623e-09	3.2592e-05	-0.84623	0.39743	5.7342e-05	0.00049711
6	89973052	91843196	2655	50	-3.0815e-05	1.4853e-09	3.854e-05	-0.79955	0.42397	1.3088e-05	0.00029475
6	150253404	151912703	3597	50	-2.5947e-05	1.0828e-09	3.2905e-05	-0.78852	0.43039	-4.7046e-06	0.00021637
6	28017819	28917608	1538	42	-4.675e-05	3.8702e-09	6.2211e-05	-0.75148	0.45237	2.8704e-05	0.00011057
6	22748307	23936619	2439	50	-2.9046e-05	1.4987e-09	3.8713e-05	-0.7503	0.45307	5.2451e-05	0.00053101
6	123856181	125424383	2234	50	-3.0549e-05	1.8003e-09	4.2429e-05	-0.71998	0.47153	1.6326e-05	0.00053785
6	67329215	68849483	3666	50	2.3146e-05	1.0348e-09	3.2168e-05	0.71955	0.4718	4.2902e-05	0.00023918
6	100630146	102636772	2498	50	-2.3897e-05	1.1559e-09	3.3999e-05	-0.70287	0.48213	5.4747e-07	0.0002908
6	87069500	88822140	2871	50	-2.8349e-05	1.6423e-09	4.0525e-05	-0.69955	0.48421	1.3638e-05	0.00057411
6	32682664	33236497	2811	50	-3.7796e-05	3.2871e-09	5.7333e-05	-0.65923	0.50975	1.9646e-05	0.0010618
6	127540461	129861031	2612	50	2.5192e-05	1.5142e-09	3.8912e-05	0.64742	0.51736	-4.327e-06	0.00041621
6	94441175	97093511	3883	50	2.6951e-05	1.8129e-09	4.2578e-05	0.63297	0.52675	0.00010905	0.00092669
6	19207487	21684065	4347	50	-2.3677e-05	1.6339e-09	4.0422e-05	-0.58574	0.55805	-1.0923e-05	9.2756e-05
6	112345014	114220833	2663	50	-2.5705e-05	1.9816e-09	4.4515e-05	-0.57745	0.56364	-1.3948e-05	0.00026727
6	80691170	81929222	2705	50	1.7946e-05	9.7092e-10	3.116e-05	0.57592	0.56467	7.0959e-05	0.00037465
6	162931203	164383521	2979	50	2.2675e-05	1.5802e-09	3.9752e-05	0.57042	0.5684	5.1421e-05	0.00046745
6	43756169	45406563	2562	50	1.6279e-05	8.9147e-10	2.9858e-05	0.54522	0.5856	3.9676e-05	0.00029763
6	108464380	110304247	2373	50	-2.3457e-05	2.0992e-09	4.5817e-05	-0.51198	0.60867	3.7571e-05	0.00040567
6	25684587	26791233	1760	50	3.1635e-05	3.8665e-09	6.2181e-05	0.50876	0.61092	1.7908e-05	0.00070217
6	125424383	127540461	1594	50	1.7619e-05	1.2382e-09	3.5188e-05	0.50072	0.61657	-1.7538e-05	0.00027094
6	146665424	148920352	3711	50	1.9502e-05	1.5443e-09	3.9297e-05	0.49626	0.61971	6.327e-05	0.0003348
6	121905676	123856181	3177	50	1.741e-05	1.3549e-09	3.6809e-05	0.47297	0.63624	4.7169e-05	0.00067929
6	132765669	134244243	2261	50	1.6749e-05	1.2593e-09	3.5487e-05	0.47198	0.63694	0.0001346	0.00044466
6	39295677	40345115	1568	50	1.4697e-05	1.1101e-09	3.3318e-05	0.44113	0.65912	3.1276e-05	0.00020057
6	158218719	160580497	4066	50	-1.4155e-05	1.2084e-09	3.4761e-05	-0.4072	0.68386	6.9767e-05	0.00051109
6	94118142	94441175	446	18	8.8364e-06	4.8669e-10	2.2061e-05	0.40054	0.68876	8.8762e-05	0.00065556
6	91843196	93428644	2300	50	-1.712e-05	1.8649e-09	4.3184e-05	-0.39645	0.69178	9.7586e-06	0.00043467
6	117672972	118963115	1826	50	1.4303e-05	1.4746e-09	3.84e-05	0.37247	0.70954	1.3351e-05	0.00033704
6	24852275	25684587	1926	50	1.6877e-05	2.3812e-09	4.8797e-05	0.34586	0.72945	1.4306e-05	0.00066711
6	35455756	37572596	3270	50	1.1635e-05	1.1807e-09	3.4361e-05	0.3386	0.73491	6.0125e-05	0.00093701
6	17386405	19207487	3504	50	-1.27e-05	1.699e-09	4.1219e-05	-0.3081	0.758	1.1159e-05	0.00023513
6	73924	1452362	2651	50	-9.8476e-06	1.0333e-09	3.2144e-05	-0.30636	0.75933	1.7721e-05	0.00022048
6	145319810	146665424	1713	50	9.5156e-06	1.0432e-09	3.2299e-05	0.29461	0.76829	5.28e-05	0.00032525
6	68849483	69523448	1520	50	9.8562e-06	1.431e-09	3.7829e-05	0.26054	0.79444	4.2376e-05	0.00047351
6	53279102	55468270	4203	50	9.5365e-06	1.3759e-09	3.7093e-05	0.2571	0.7971	1.8432e-05	0.00054551
6	164383521	165586864	2709	50	8.5279e-06	1.5919e-09	3.9898e-05	0.21374	0.83075	4.694e-05	0.00028512
6	97842284	100630146	3757	50	7.3474e-06	1.3066e-09	3.6147e-05	0.20326	0.83893	1.6068e-05	0.00041912
6	11790816	13209388	2174	50	-7.2356e-06	1.3393e-09	3.6597e-05	-0.19771	0.84327	3.6677e-05	0.00033732
6	45406563	47311898	2823	50	6.9631e-06	1.5041e-09	3.8782e-05	0.17954	0.85751	7.9484e-05	0.00066853
6	55468270	56105313	1402	42	-4.9901e-06	8.7479e-10	2.9577e-05	-0.16872	0.86602	4.0574e-05	0.00053431
6	5791472	6785207	2102	50	-5.0321e-06	1.0156e-09	3.1869e-05	-0.1579	0.87453	8.397e-05	0.00044734
6	142288479	145319810	3622	50	-5.4229e-06	1.4872e-09	3.8565e-05	-0.14062	0.88817	2.915e-05	0.00049179
6	4617817	5791472	2326	50	-5.4149e-06	1.5258e-09	3.9062e-05	-0.13862	0.88975	1.9324e-05	0.00054672
6	73450097	75462003	3473	50	-4.9108e-06	1.4617e-09	3.8232e-05	-0.12845	0.8978	0.00012199	0.0013543
6	57599465	61880512	1881	29	-3.4172e-06	1.1577e-09	3.4025e-05	-0.10043	0.92	3.5291e-05	0.0001869
6	61880512	63552888	3161	50	-3.1842e-06	1.2445e-09	3.5277e-05	-0.090263	0.92808	3.2994e-05	0.00032913
6	21684065	22748307	1948	50	3.0478e-06	1.1998e-09	3.4638e-05	0.087988	0.92989	7.0097e-05	0.00052994
6	148920352	150253404	1881	50	-2.5097e-06	9.8352e-10	3.1361e-05	-0.080026	0.93622	0.00023492	0.00065479
6	3573593	4617817	2383	50	-1.8748e-06	1.3974e-09	3.7381e-05	-0.050154	0.96	-3.1465e-06	0.00043858
6	1452362	2458936	1610	50	1.5052e-06	1.1883e-09	3.4472e-05	0.043665	0.96517	8.6346e-05	0.00031607
6	26791233	28017819	1567	45	2.8328e-06	4.4968e-09	6.7058e-05	0.042244	0.9663	1.6667e-05	0.00033085
6	119963278	120512128	1031	39	-1.1737e-06	1.0318e-09	3.2122e-05	-0.036539	0.97085	3.5736e-05	0.00028559
6	138822629	139845436	1637	50	-3.3851e-07	1.3337e-09	3.652e-05	-0.0092691	0.9926	2.361e-05	0.00023225
7	104159525	105682905	1768	50	-0.00018258	2.1505e-09	4.6374e-05	-3.9371	8.2457e-05	1.5533e-05	0.00019934
7	20124908	22507629	4615	50	0.00012553	1.539e-09	3.923e-05	3.1998	0.0013752	2.1683e-05	0.00051076
7	2062398	2772227	1289	50	-0.00016401	3.3684e-09	5.8038e-05	-2.8259	0.0047149	7.6099e-05	0.00037202
7	130422414	132805848	3831	50	-0.00011156	1.898e-09	4.3566e-05	-2.5608	0.010443	0.00031919	0.00063767
7	113712387	116780178	3261	50	-9.593e-05	1.5806e-09	3.9757e-05	-2.4129	0.015826	1.8859e-05	0.00038569
7	150711505	152249806	2069	50	8.062e-05	1.1733e-09	3.4253e-05	2.3537	0.01859	2.1827e-05	0.00029366
7	152249806	153674019	2977	50	-7.0194e-05	9.5736e-10	3.0941e-05	-2.2686	0.023291	4.3835e-05	0.00013162
7	121933630	124156805	3523	50	-8.4998e-05	1.5019e-09	3.8754e-05	-2.1933	0.028289	5.0981e-05	0.00041339
7	107780178	109647594	2714	50	-9.2178e-05	1.832e-09	4.2802e-05	-2.1536	0.031273	3.757e-05	0.00018475
7	85572182	87825004	2714	50	-0.00011524	2.9145e-09	5.3986e-05	-2.1346	0.03279	4.2414e-05	0.00063481
7	146427960	147815318	2651	50	-8.1147e-05	1.4764e-09	3.8423e-05	-2.1119	0.034695	3.4199e-05	0.00049236
7	2772227	4573428	4494	50	-8.8048e-05	1.7416e-09	4.1733e-05	-2.1098	0.034877	9.9616e-05	0.00046154
7	45952922	46986720	2160	50	-6.9136e-05	1.1165e-09	3.3414e-05	-2.0691	0.038537	7.385e-05	0.00033005
7	116780178	118351581	1639	50	7.1579e-05	1.2768e-09	3.5732e-05	2.0032	0.045152	7.9169e-05	0.00021834
7	25909555	28360309	3510	50	7.6505e-05	1.4978e-09	3.8701e-05	1.9768	0.048062	3.7224e-05	0.00024735
7	82022686	83801203	3205	50	-8.6694e-05	2.0774e-09	4.5578e-05	-1.9021	0.057159	7.0052e-05	0.0011057
7	7808752	9123423	2857	50	-8.2469e-05	1.9498e-09	4.4156e-05	-1.8677	0.061809	1.4174e-05	0.00038236
7	43159074	44763828	2485	50	7.3411e-05	1.5775e-09	3.9717e-05	1.8484	0.064551	8.7975e-05	0.00054976
7	142656310	144968289	2778	50	-7.0372e-05	1.4728e-09	3.8377e-05	-1.8337	0.066696	1.1354e-05	0.00031296
7	98715474	100196651	1311	50	-6.3046e-05	1.2051e-09	3.4714e-05	-1.8162	0.069344	4.2252e-05	0.00061472
7	49212278	51675322	4520	50	6.7122e-05	1.4541e-09	3.8132e-05	1.7603	0.078363	3.7968e-05	0.00058663
7	65689809	68234074	5853	50	-7.4097e-05	1.951e-09	4.4171e-05	-1.6775	0.093443	3.8228e-05	0.00039525
7	5854526	6573857	977	50	-5.8976e-05	1.2995e-09	3.6048e-05	-1.636	0.10183	4.6788e-05	0.00042093
7	16161	972752	2370	50	6.4162e-05	1.6054e-09	4.0068e-05	1.6013	0.1093	3.209e-05	0.00039769
7	15143657	16902069	3480	50	-5.665e-05	1.2691e-09	3.5624e-05	-1.5902	0.11178	1.2118e-05	0.00029385
7	112618684	113712387	1086	50	-6.0798e-05	1.4878e-09	3.8571e-05	-1.5762	0.11497	3.0733e-05	0.00043357
7	154964730	156065250	2511	50	-5.6171e-05	1.3081e-09	3.6167e-05	-1.5531	0.1204	3.6851e-05	0.00040498
7	44763828	45952922	1957	50	-6.2827e-05	1.7053e-09	4.1295e-05	-1.5214	0.12815	1.6725e-05	0.00051371
7	63307359	63641125	562	20	4.2587e-05	8.2337e-10	2.8695e-05	1.4842	0.13777	0.00012348	0.00043794
7	96073508	97099570	1489	50	4.2845e-05	8.9106e-10	2.9851e-05	1.4353	0.15119	-1.6824e-05	0.00031398
7	31137289	33555768	4666	50	5.4025e-05	1.4717e-09	3.8363e-05	1.4083	0.15905	9.2446e-05	0.00036476
7	33555768	36213538	4262	50	-5.2407e-05	1.3972e-09	3.738e-05	-1.402	0.16091	6.0026e-05	0.00064015
7	118351581	121045273	2582	50	4.6957e-05	1.1418e-09	3.3791e-05	1.3897	0.16463	0.017185	0.0004413
7	79888069	82022686	3027	50	-5.0589e-05	1.3719e-09	3.704e-05	-1.3658	0.172	8.219e-05	0.0003872
7	19481547	20124908	816	50	4.2881e-05	1.0788e-09	3.2844e-05	1.3056	0.1917	1.5259e-06	0.00049601
7	972752	1353067	938	50	4.31e-05	1.0966e-09	3.3115e-05	1.3015	0.19308	-1.4776e-05	0.00063957
7	138744679	139933177	1324	50	5.2446e-05	1.7368e-09	4.1675e-05	1.2585	0.20823	3.4151e-05	0.00027075
7	101199253	103197510	2195	50	-4.6021e-05	1.4255e-09	3.7756e-05	-1.2189	0.22288	1.808e-05	0.00047731
7	69085364	71874885	3787	50	-5.684e-05	2.208e-09	4.699e-05	-1.2096	0.22642	6.529e-05	0.00028188
7	1353067	2062398	1341	50	-6.3877e-05	2.8343e-09	5.3238e-05	-1.1998	0.2302	5.4136e-05	0.00032612
7	100196651	101199253	1702	50	5.2701e-05	1.9986e-09	4.4706e-05	1.1788	0.23846	8.8296e-06	0.00041931
7	53176312	54222976	2481	50	-3.6656e-05	9.6797e-10	3.1112e-05	-1.1782	0.23872	8.2874e-05	0.00042506
7	23471442	25077259	2973	50	-5.349e-05	2.1334e-09	4.6188e-05	-1.1581	0.24683	3.05e-05	0.00055412
7	13884202	15143657	2057	50	-3.9351e-05	1.2452e-09	3.5287e-05	-1.1152	0.26478	7.9742e-07	0.00040525
7	126869221	128778386	2749	50	4.695e-05	1.8464e-09	4.2969e-05	1.0926	0.27455	5.2526e-05	0.0016522
7	97099570	98715474	2650	50	4.3579e-05	1.6981e-09	4.1208e-05	1.0575	0.29027	4.7631e-05	0.00018578
7	9987499	11299198	2942	50	-4.1418e-05	1.5861e-09	3.9826e-05	-1.04	0.29835	4.3165e-05	0.00063625
7	36213538	37555184	2419	50	3.5893e-05	1.2375e-09	3.5178e-05	1.0203	0.30757	1.472e-05	0.00033749
7	38966703	39862670	1290	50	-3.7246e-05	1.5107e-09	3.8868e-05	-0.95828	0.33792	2.232e-05	0.0011908
7	134307596	135591083	2096	50	3.7437e-05	1.5584e-09	3.9476e-05	0.94834	0.34296	6.2354e-05	0.0003272
7	140235210	141226557	1124	50	-3.6982e-05	1.6994e-09	4.1224e-05	-0.89709	0.36967	4.339e-05	0.00024642
7	4573428	5416232	1849	50	-2.9988e-05	1.1672e-09	3.4165e-05	-0.87775	0.38008	4.5248e-05	0.00039009
7	156065250	157634597	3029	50	3.1549e-05	1.3073e-09	3.6156e-05	0.87258	0.38289	9.4195e-05	0.00040337
7	87825004	90661784	4672	50	-3.2265e-05	1.3977e-09	3.7385e-05	-0.86303	0.38812	4.2758e-05	0.00028292
7	39862670	42001811	2533	50	3.1945e-05	1.3724e-09	3.7046e-05	0.86231	0.38852	2.9448e-05	0.00033779
7	93966601	96073508	2538	50	3.414e-05	1.5771e-09	3.9713e-05	0.85967	0.38997	2.5136e-06	0.00038133
7	6573857	7808752	2400	50	-2.9167e-05	1.2583e-09	3.5473e-05	-0.82222	0.41095	3.272e-05	0.00058265
7	22507629	23471442	1308	50	3.1504e-05	1.543e-09	3.9281e-05	0.80203	0.42254	0.00013945	0.00073592
7	9123423	9987499	2468	50	-2.8693e-05	1.31e-09	3.6194e-05	-0.79275	0.42792	5.0841e-05	0.00039238
7	83801203	85572182	2034	50	-2.7243e-05	1.2956e-09	3.5994e-05	-0.75687	0.44913	2.9405e-05	0.0006193
7	51675322	53176312	4085	50	-2.7437e-05	1.3799e-09	3.7147e-05	-0.7386	0.46015	3.4113e-05	0.00043622
7	68234074	69085364	1504	50	-2.713e-05	1.3514e-09	3.6761e-05	-0.73801	0.46051	5.6584e-05	0.00071605
7	28360309	31137289	4633	50	2.6905e-05	1.3924e-09	3.7314e-05	0.72103	0.47089	3.8686e-05	0.0004702
7	103197510	104159525	2091	50	-2.702e-05	1.5121e-09	3.8886e-05	-0.69485	0.48715	3.1863e-05	0.00037231
7	11299198	12635461	3933	50	2.4935e-05	1.3422e-09	3.6636e-05	0.68061	0.49612	5.6241e-05	0.0003358
7	37555184	38966703	3014	50	-2.1404e-05	1.1087e-09	3.3297e-05	-0.64283	0.52033	5.3549e-06	0.00043543
7	141226557	142656310	1970	50	-2.1134e-05	1.0847e-09	3.2935e-05	-0.64168	0.52108	1.998e-05	0.00026654
7	124156805	124167552	25	3	1.3503e-05	4.4719e-10	2.1147e-05	0.63852	0.52313	3.9218e-05	0.00044629
7	135591083	136876562	1789	50	-2.2383e-05	1.3634e-09	3.6925e-05	-0.60617	0.5444	9.059e-05	0.00044823
7	157634597	159128575	2829	50	-1.6523e-05	8.281e-10	2.8777e-05	-0.57418	0.56584	4.8826e-05	0.00025488
7	147815318	149840658	3359	50	1.8984e-05	1.216e-09	3.4871e-05	0.54442	0.58616	6.1854e-05	0.0003526
7	92493752	93966601	1540	50	1.6609e-05	1.1489e-09	3.3895e-05	0.49001	0.62413	3.0043e-05	0.00018799
7	90661784	92493752	1735	50	-1.5449e-05	1.0463e-09	3.2347e-05	-0.4776	0.63294	7.4921e-05	0.0002545
7	73334602	76458564	2657	50	-1.6637e-05	1.2708e-09	3.5648e-05	-0.46669	0.64072	3.1058e-05	0.00040338
7	124167552	126519170	4256	50	-1.7856e-05	1.579e-09	3.9736e-05	-0.44935	0.65318	3.5203e-05	0.00046416
7	63641125	65689809	2601	50	1.5296e-05	1.1634e-09	3.4109e-05	0.44845	0.65383	6.2133e-06	0.00065568
7	42001811	43159074	2048	50	-1.7729e-05	1.5794e-09	3.9742e-05	-0.4461	0.65552	5.0737e-05	0.00041841
7	16902069	19481547	3885	50	1.4577e-05	1.1476e-09	3.3877e-05	0.4303	0.66698	-2.8471e-05	0.00018764
7	71874885	73334602	1188	50	-1.5799e-05	1.3553e-09	3.6814e-05	-0.42916	0.66781	2.8751e-05	0.00019719
7	57382638	63307359	2620	50	1.3503e-05	1.0166e-09	3.1884e-05	0.42349	0.67194	2.962e-05	0.00025299
7	5416232	5854526	604	50	-1.479e-05	1.2466e-09	3.5307e-05	-0.4189	0.67529	2.4115e-05	0.00040073
7	109647594	112618684	3242	50	-2.0221e-05	2.5409e-09	5.0407e-05	-0.40115	0.68831	4.1519e-05	0.00044938
7	132805848	134307596	2139	50	-1.5775e-05	1.7604e-09	4.1957e-05	-0.37598	0.70693	1.7787e-05	0.00062272
7	149840658	150711505	1846	50	-1.3043e-05	1.284e-09	3.5833e-05	-0.364	0.71586	7.7349e-05	0.00026535
7	55691584	57382638	2889	50	-9.2849e-06	1.0877e-09	3.298e-05	-0.28153	0.7783	1.3915e-05	0.00027326
7	46986720	49212278	4678	50	-8.688e-06	1.0532e-09	3.2453e-05	-0.26771	0.78893	5.6171e-05	0.00088441
7	12635461	13884202	2748	50	-9.3533e-06	1.3682e-09	3.6989e-05	-0.25287	0.80037	0.00015651	0.00046041
7	128778386	130422414	2342	50	8.7374e-06	1.2568e-09	3.5452e-05	0.24646	0.80533	6.107e-05	0.00045036
7	105682905	107780178	3184	50	8.2353e-06	1.3701e-09	3.7015e-05	0.22248	0.82394	2.0622e-05	0.0003193
7	139933177	140235210	721	50	5.8906e-06	1.1578e-09	3.4026e-05	0.17312	0.86256	-4.9439e-06	0.0004741
7	136876562	138744679	2708	50	-5.4505e-06	2.1533e-09	4.6404e-05	-0.11746	0.9065	4.1243e-05	0.0003529
7	25077259	25909555	1580	50	-3.315e-06	1.4352e-09	3.7884e-05	-0.087502	0.93027	8.9413e-05	0.00050587
7	126519170	126869221	422	25	-2.4052e-06	1.0186e-09	3.1915e-05	-0.075361	0.93993	9.1124e-06	0.00010878
7	54222976	55691584	2823	50	2.4389e-06	1.3275e-09	3.6435e-05	0.066939	0.94663	6.0355e-05	0.00023205
7	78093859	79888069	3234	50	-2.8827e-06	1.9593e-09	4.4264e-05	-0.065124	0.94808	7.177e-05	0.00029512
7	144968289	146427960	2492	50	-1.5895e-06	9.5081e-10	3.0835e-05	-0.051547	0.95889	0.00012941	0.00036497
7	121045273	121933630	1381	50	-1.2527e-06	1.0638e-09	3.2617e-05	-0.038408	0.96936	3.8247e-05	0.0003681
7	76458564	78093859	2751	50	-9.638e-07	1.2437e-09	3.5266e-05	-0.02733	0.9782	2.4174e-05	0.00036211
7	153674019	154964730	2473	50	-8.4402e-07	1.3017e-09	3.6079e-05	-0.023393	0.98134	9.3854e-05	0.00047094
8	116096495	119685457	4296	50	0.00015941	2.7655e-09	5.2588e-05	3.0313	0.0024348	9.7157e-05	0.00041519
8	3392926	3783017	1916	50	-0.00010139	1.157e-09	3.4015e-05	-2.9807	0.0028755	8.1338e-05	0.00029158
8	130381139	131639625	2289	50	0.00010779	1.3338e-09	3.6522e-05	2.9513	0.0031641	4.0719e-05	0.00016916
8	19492840	20060856	1349	50	-9.7928e-05	1.3203e-09	3.6337e-05	-2.695	0.0070383	-7.5892e-06	0.00036437
8	37379389	38938806	1546	50	-0.00010751	1.6766e-09	4.0946e-05	-2.6255	0.008651	1.6204e-05	0.00055147
8	25483454	26682525	2613	50	9.8283e-05	1.5646e-09	3.9555e-05	2.4847	0.012965	-1.0814e-05	0.00027912
8	144236881	146303867	2439	50	-0.00010901	1.9477e-09	4.4133e-05	-2.47	0.013509	2.7037e-05	0.00057586
8	109248173	110484314	2054	50	-8.5202e-05	1.3996e-09	3.7411e-05	-2.2775	0.022758	-1.0171e-05	0.00030545
8	82693739	84225589	3005	50	-6.8265e-05	9.7794e-10	3.1272e-05	-2.1829	0.02904	5.6561e-05	0.00039546
8	62329099	63349306	1783	50	7.1935e-05	1.1927e-09	3.4536e-05	2.0829	0.037261	3.5111e-05	0.00048595
8	76456542	79132861	4341	50	-8.7197e-05	1.7884e-09	4.2289e-05	-2.0619	0.039216	7.4118e-05	0.00022641
8	32977218	35317232	2800	50	-9.2771e-05	2.0788e-09	4.5594e-05	-2.0347	0.04188	9.0525e-05	0.00027465
8	136035605	137524151	2513	50	-7.3499e-05	1.3719e-09	3.704e-05	-1.9843	0.047218	2.4794e-05	0.00035423
8	63349306	65232872	2621	50	-8.9369e-05	2.0956e-09	4.5778e-05	-1.9522	0.050911	7.3989e-05	0.00040138
8	128659111	130381139	2734	50	-5.6135e-05	9.3131e-10	3.0517e-05	-1.8394	0.065851	2.4742e-05	0.00035106
8	21661737	22897057	1979	50	-6.0388e-05	1.0896e-09	3.3009e-05	-1.8294	0.067334	5.9381e-05	0.00060199
8	56956383	59068651	3968	50	7.8393e-05	1.8512e-09	4.3025e-05	1.822	0.068452	1.3386e-05	0.00035447
8	11278998	13491775	3848	50	7.5902e-05	1.7692e-09	4.2062e-05	1.8045	0.071152	0.00010147	0.00044386
8	126410917	128659111	3940	50	5.9712e-05	1.1088e-09	3.3299e-05	1.7932	0.072943	2.2173e-05	0.0003005
8	125683719	126410917	1314	50	-5.3261e-05	9.8766e-10	3.1427e-05	-1.6947	0.090125	2.4476e-05	0.00034409
8	84225589	85955619	2669	50	6.1885e-05	1.3862e-09	3.7232e-05	1.6621	0.096486	5.9534e-05	0.00078325
8	87411709	89085481	2703	50	-5.9512e-05	1.388e-09	3.7255e-05	-1.5974	0.11017	5.8442e-05	0.00020882
8	131639625	133351144	3416	50	-6.192e-05	1.5203e-09	3.8991e-05	-1.5881	0.11227	2.2821e-05	0.00038031
8	5146927	6142797	3881	50	-5.7377e-05	1.4326e-09	3.785e-05	-1.5159	0.12955	5.7746e-05	0.00048848
8	104988752	107410754	3763	50	-5.9752e-05	1.5819e-09	3.9773e-05	-1.5023	0.13301	4.5752e-05	0.00042772
8	9154694	9640787	1071	50	5.2039e-05	1.3119e-09	3.6221e-05	1.4367	0.1508	0.00011053	0.00023555
8	31133729	31548360	826	40	5.8032e-05	1.7715e-09	4.209e-05	1.3788	0.16796	3.0966e-05	0.00042952
8	73817199	75445064	2507	50	-5.0536e-05	1.3685e-09	3.6993e-05	-1.3661	0.17191	4.7944e-05	0.00040302
8	17836399	19492840	3800	50	5.421e-05	1.6291e-09	4.0362e-05	1.3431	0.17924	8.1898e-05	0.0005633
8	75445064	76456542	1548	50	-4.9217e-05	1.3639e-09	3.6931e-05	-1.3327	0.18264	8.1296e-06	0.00021864
8	143044914	144236881	2625	50	7.1862e-05	2.9124e-09	5.3967e-05	1.3316	0.18299	2.4102e-05	0.00023051
8	22897057	24674718	3054	50	5.1202e-05	1.51e-09	3.8859e-05	1.3176	0.18763	6.0446e-05	0.00032542
8	1044217	1163245	430	27	3.6188e-05	7.6032e-10	2.7574e-05	1.3124	0.18938	8.2019e-06	0.00031075
8	139254830	140725643	2679	50	-5.5374e-05	1.8154e-09	4.2608e-05	-1.2996	0.19373	9.8952e-05	0.00026533
8	137524151	139254830	3844	50	-4.0413e-05	1.012e-09	3.1811e-05	-1.2704	0.20394	5.6688e-05	0.00010501
8	79132861	81956395	3571	50	4.2387e-05	1.1605e-09	3.4066e-05	1.2443	0.2134	3.7424e-05	0.00026956
8	96534806	99401581	4303	50	-4.0152e-05	1.1095e-09	3.3309e-05	-1.2054	0.22804	0.00010529	0.0010069
8	42773823	46841315	566	26	-3.2867e-05	7.7487e-10	2.7836e-05	-1.1807	0.23771	2.3484e-05	0.0003418
8	2573279	3392926	2956	50	-4.6021e-05	1.581e-09	3.9761e-05	-1.1574	0.24709	-5.7973e-06	0.00093801
8	110484314	111850847	1448	50	4.8621e-05	1.7932e-09	4.2346e-05	1.1482	0.25089	1.7801e-05	0.00023823
8	140725643	143044914	3613	50	-4.265e-05	1.4119e-09	3.7575e-05	-1.1351	0.25635	3.5126e-05	0.00036249
8	93554386	95005527	1557	50	-3.8341e-05	1.4186e-09	3.7664e-05	-1.018	0.30869	1.991e-05	0.00040683
8	17387876	17836399	1253	50	3.0517e-05	1.0182e-09	3.1909e-05	0.95638	0.33888	1.649e-05	0.00060326
8	113064320	116096495	4418	50	-3.6583e-05	1.5863e-09	3.9829e-05	-0.91851	0.35835	2.5983e-05	0.00018983
8	108648177	109248173	914	41	3.0188e-05	1.1025e-09	3.3203e-05	0.9092	0.36325	3.5511e-05	0.00036813
8	29327896	31133729	2549	50	-2.7815e-05	1.0011e-09	3.164e-05	-0.87912	0.37934	5.9288e-05	0.00041749
8	59068651	59728100	1289	50	2.8872e-05	1.3085e-09	3.6174e-05	0.79814	0.42479	2.5255e-05	0.00028402
8	9640787	10463197	1815	50	-3.4018e-05	1.8337e-09	4.2822e-05	-0.79441	0.42695	3.696e-05	0.00037431
8	99401581	101620958	1776	50	-2.5924e-05	1.0752e-09	3.279e-05	-0.7906	0.42918	2.3389e-05	0.00027905
8	72289454	73817199	2683	50	-2.3105e-05	8.6961e-10	2.9489e-05	-0.78352	0.43332	3.1066e-05	0.00024095
8	40703337	41721454	1946	50	-2.9621e-05	1.4314e-09	3.7834e-05	-0.78292	0.43367	9.287e-06	0.00046484
8	54418044	55945581	1992	50	-2.8377e-05	1.3851e-09	3.7217e-05	-0.76246	0.44578	1.5153e-05	0.00037598
8	50082470	53302930	5282	50	-2.9216e-05	1.5922e-09	3.9902e-05	-0.73219	0.46405	8.1638e-05	0.00028386
8	3783017	4480476	2862	50	2.9733e-05	1.6919e-09	4.1132e-05	0.72286	0.46976	1.7504e-05	0.00028834
8	121201700	124861459	5255	50	-2.0819e-05	8.4355e-10	2.9044e-05	-0.71682	0.47348	6.4836e-05	0.00025659
8	59728100	62329099	3449	50	-3.405e-05	2.2781e-09	4.7729e-05	-0.7134	0.4756	6.3764e-05	0.00028148
8	1163245	2042942	2406	50	2.7362e-05	1.5144e-09	3.8915e-05	0.70312	0.48198	6.6466e-05	0.00019964
8	20060856	21661737	3198	50	-2.75e-05	1.5364e-09	3.9197e-05	-0.70158	0.48294	6.3602e-05	0.00048651
8	4480476	5146927	2190	50	-2.5526e-05	1.3654e-09	3.6951e-05	-0.69081	0.48969	1.5929e-05	0.00018751
8	35317232	37379389	1593	50	-2.4491e-05	1.2977e-09	3.6024e-05	-0.67987	0.49659	4.3704e-05	0.00016135
8	134570001	136035605	3217	50	2.4691e-05	1.3195e-09	3.6324e-05	0.67973	0.49668	1.1528e-05	0.00035352
8	104123306	104988752	1790	50	-1.7649e-05	1.1043e-09	3.3231e-05	-0.5311	0.59535	1.9894e-05	0.00013892
8	2042942	2573279	1615	50	1.7524e-05	1.0925e-09	3.3053e-05	0.53019	0.59598	2.8788e-05	0.00021856
8	81956395	82693739	759	50	-1.6223e-05	9.3756e-10	3.062e-05	-0.52984	0.59623	-2.0102e-07	0.00038981
8	53302930	54418044	2139	50	-1.7627e-05	1.175e-09	3.4278e-05	-0.51425	0.60708	3.9237e-05	0.00035243
8	13944992	15991660	5547	50	-1.9293e-05	1.425e-09	3.775e-05	-0.51108	0.6093	6.5298e-05	0.00073275
8	107410754	108648177	1979	50	-1.7324e-05	1.3452e-09	3.6676e-05	-0.47235	0.63667	1.1271e-05	0.00032493
8	101620958	104123306	4069	50	1.7593e-05	1.4697e-09	3.8336e-05	0.45892	0.64629	-4.7291e-06	0.0004765
8	7153079	9154694	2139	50	-1.676e-05	1.4345e-09	3.7875e-05	-0.44251	0.65812	3.6666e-05	0.00023748
8	55945581	56956383	1684	50	-1.6281e-05	1.3822e-09	3.7178e-05	-0.43791	0.66145	0.00017895	0.0011037
8	111850847	113064320	1296	40	1.6996e-05	1.5687e-09	3.9607e-05	0.42913	0.66783	0.00012055	0.00047897
8	38938806	40703337	3160	50	-1.7229e-05	1.7706e-09	4.2078e-05	-0.40945	0.68221	1.9709e-06	0.00057278
8	46841315	50082470	2589	50	-1.2628e-05	1.1447e-09	3.3833e-05	-0.37325	0.70896	4.7039e-05	0.00050352
8	95005527	96534806	2585	50	1.1538e-05	1.0311e-09	3.2111e-05	0.35932	0.71936	2.2519e-05	0.00037063
8	133351144	134570001	2344	50	1.2816e-05	1.3064e-09	3.6145e-05	0.35458	0.7229	3.59e-05	0.00019355
8	85955619	87411709	1259	50	-7.4946e-06	6.0532e-10	2.4603e-05	-0.30462	0.76066	-1.9334e-06	0.00033881
8	66489090	69863057	4068	50	-1.0975e-05	1.562e-09	3.9523e-05	-0.2777	0.78124	2.1181e-05	0.00068416
8	69863057	70867979	1753	50	-9.2814e-06	1.1653e-09	3.4136e-05	-0.27189	0.78571	7.2481e-05	0.00038862
8	41721454	42773823	947	50	-1.0033e-05	1.3858e-09	3.7226e-05	-0.2695	0.78754	2.5335e-05	0.00048708
8	13491775	13944992	2049	50	-1.0572e-05	1.6129e-09	4.0161e-05	-0.26323	0.79237	0.00014559	0.00068749
8	6142797	7153079	2447	50	-8.7541e-06	1.1381e-09	3.3735e-05	-0.25949	0.79525	8.063e-05	0.00030533
8	15991660	17387876	2439	50	-8.9143e-06	1.5925e-09	3.9906e-05	-0.22338	0.82324	0.00011613	0.00059902
8	90638162	93554386	2727	50	8.0858e-06	1.3304e-09	3.6475e-05	0.22168	0.82456	2.1258e-05	0.00043036
8	10463197	11278998	1386	50	6.4461e-06	1.2655e-09	3.5574e-05	0.1812	0.85621	9.3029e-05	0.0004367
8	26682525	28162392	3172	50	-6.5894e-06	1.7421e-09	4.1739e-05	-0.15787	0.87456	4.8832e-05	0.00018059
8	10422	1044217	2001	50	-6.1762e-06	1.5405e-09	3.9249e-05	-0.15736	0.87496	5.1786e-05	0.00027366
8	24674718	25483454	1389	50	-3.7127e-06	9.3729e-10	3.0615e-05	-0.12127	0.90348	2.5593e-05	0.00026957
8	124861459	125683719	1376	50	3.5573e-06	9.6577e-10	3.1077e-05	0.11447	0.90887	1.768e-05	0.00043068
8	89085481	90638162	2463	50	-4.2573e-06	1.5606e-09	3.9504e-05	-0.10777	0.91418	7.0356e-06	0.00021648
8	28162392	29327896	1422	50	-3.2194e-06	1.1016e-09	3.319e-05	-0.096998	0.92273	2.6836e-05	0.00027897
8	70867979	72289454	1826	50	-2.8191e-06	1.1741e-09	3.4265e-05	-0.082274	0.93443	0.001134	0.0003607
8	31548360	32977218	2057	50	-2.5766e-06	1.1238e-09	3.3524e-05	-0.07686	0.93874	4.5947e-05	0.0003545
8	65232872	66489090	1433	50	1.749e-06	1.7233e-09	4.1513e-05	0.042132	0.96639	2.7054e-05	0.00063255
8	119685457	121201700	2536	50	4.0661e-07	1.6684e-09	4.0846e-05	0.0099548	0.99206	1.4739e-05	0.00027964
9	72753755	74253040	2530	50	0.00011688	1.7015e-09	4.1249e-05	2.8335	0.0046039	9.9906e-05	0.0011001
9	132165470	133223217	1701	50	8.8748e-05	1.4551e-09	3.8146e-05	2.3265	0.01999	2.807e-05	0.00029283
9	7154923	8456299	3232	50	-8.8417e-05	1.6944e-09	4.1163e-05	-2.148	0.031717	6.6328e-05	0.0001953
9	28811584	30387392	3477	50	8.156e-05	1.4622e-09	3.8239e-05	2.1329	0.03293	0.00010035	0.0004659
9	133223217	134127888	1404	50	-7.6177e-05	1.538e-09	3.9217e-05	-1.9424	0.052084	9.0461e-05	0.00033054
9	117921960	121321537	5693	50	7.6603e-05	1.5648e-09	3.9558e-05	1.9365	0.052808	3.953e-05	0.00032171
9	33578334	34642243	1750	50	-7.0282e-05	1.3947e-09	3.7346e-05	-1.8819	0.059846	1.5088e-05	0.00023213
9	139500342	141144796	1894	50	-6.5994e-05	1.365e-09	3.6946e-05	-1.7862	0.074062	7.7378e-05	0.0005292
9	1916877	3190064	2624	50	-4.9003e-05	8.7106e-10	2.9514e-05	-1.6603	0.096844	2.066e-05	0.00068146
9	31310383	32019368	1628	50	-6.1614e-05	1.4401e-09	3.7949e-05	-1.6236	0.10446	4.4708e-05	0.00010855
9	135298842	137041122	3577	50	-5.3108e-05	1.1215e-09	3.3489e-05	-1.5858	0.11277	-1.4058e-06	0.00022834
9	86938196	88109333	1672	50	-5.3063e-05	1.1836e-09	3.4404e-05	-1.5424	0.12298	0.00013015	0.00039678
9	74253040	76203946	2765	50	-4.9534e-05	1.1643e-09	3.4122e-05	-1.4517	0.14659	6.2072e-05	0.00035453
9	76973081	78900183	3463	50	4.801e-05	1.1393e-09	3.3754e-05	1.4223	0.15492	-3.0988e-06	0.00013564
9	105967976	107581749	2903	50	4.2975e-05	1.001e-09	3.1639e-05	1.3583	0.17437	-2.0506e-06	0.00037666
9	104624437	105967976	2915	50	-4.3992e-05	1.1209e-09	3.348e-05	-1.314	0.18886	4.3803e-05	0.00045387
9	122260297	124871322	3055	50	-5.2143e-05	1.7016e-09	4.125e-05	-1.2641	0.2062	-2.5658e-05	0.00021826
9	30387392	31310383	1716	50	4.4325e-05	1.2463e-09	3.5302e-05	1.2556	0.20926	5.7101e-05	0.00033295
9	92528698	94167203	2838	50	-4.4047e-05	1.2435e-09	3.5263e-05	-1.2491	0.21163	2.6722e-05	0.00055488
9	3190064	4495328	2451	50	-4.4785e-05	1.5141e-09	3.8912e-05	-1.1509	0.24976	3.4595e-05	0.00031412
9	14836363	16659655	3341	50	-4.1492e-05	1.3683e-09	3.6991e-05	-1.1217	0.26201	8.5432e-05	0.00020908
9	137589364	138938978	2989	50	-3.2632e-05	9.0759e-10	3.0126e-05	-1.0832	0.27873	3.3077e-05	0.00023876
9	130055510	132165470	1999	50	5.0362e-05	2.5846e-09	5.0839e-05	0.99062	0.32187	2.6003e-05	0.00023299
9	18661051	20463534	2918	50	-3.5104e-05	1.2634e-09	3.5545e-05	-0.98759	0.32336	6.3456e-05	0.00025572
9	82590928	84211233	3637	50	3.8775e-05	1.6626e-09	4.0775e-05	0.95094	0.34163	4.1782e-05	0.00068369
9	16659655	18661051	3934	50	-3.1391e-05	1.0948e-09	3.3088e-05	-0.94872	0.34277	0.000128	0.00037459
9	84211233	85440801	1314	50	-3.6975e-05	1.6201e-09	4.0251e-05	-0.91861	0.3583	3.1067e-05	0.00022927
9	28224283	28811584	1142	50	-3.2218e-05	1.3018e-09	3.608e-05	-0.89295	0.37188	0.0001048	0.00062888
9	90136246	92528698	4001	50	-2.8474e-05	1.2194e-09	3.492e-05	-0.8154	0.41484	8.2993e-05	0.00070103
9	81079055	82590928	2359	50	2.9415e-05	1.5493e-09	3.9361e-05	0.74733	0.45487	5.9764e-05	0.00025934
9	8456299	9166403	1570	50	2.0802e-05	8.7225e-10	2.9534e-05	0.70435	0.48121	8.391e-05	0.00041668
9	38641599	65472190	541	50	-1.9361e-05	7.6669e-10	2.7689e-05	-0.69923	0.48441	5.9953e-05	0.00037913
9	107581749	109298754	2386	50	2.9504e-05	1.8008e-09	4.2436e-05	0.69524	0.4869	3.666e-05	0.00041198
9	129059665	130055510	1258	50	2.7549e-05	1.6674e-09	4.0833e-05	0.67466	0.49989	-1.6218e-05	0.00023256
9	12276489	14836363	4391	50	-2.7427e-05	1.6651e-09	4.0805e-05	-0.67214	0.50149	7.2948e-05	0.00044202
9	1079707	1916877	2033	50	-2.2034e-05	1.0996e-09	3.316e-05	-0.66448	0.50638	3.4299e-05	0.00049001
9	110695062	112778024	4071	50	2.4115e-05	1.3868e-09	3.724e-05	0.64756	0.51727	-6.7926e-07	0.00030361
9	76203946	76973081	1035	45	1.9856e-05	9.432e-10	3.0712e-05	0.64654	0.51793	6.6393e-07	0.00018153
9	124871322	126971887	2418	50	-2.1949e-05	1.1611e-09	3.4074e-05	-0.64415	0.51948	6.8425e-05	0.00017633
9	138938978	139500342	878	50	1.9454e-05	9.2742e-10	3.0454e-05	0.63882	0.52294	2.5931e-05	0.00014969
9	4884926	6557589	2369	50	-2.4312e-05	1.4849e-09	3.8534e-05	-0.63093	0.52809	3.8215e-05	0.00025449
9	4495328	4884926	880	50	-1.8173e-05	8.6513e-10	2.9413e-05	-0.61785	0.53667	1.6701e-05	0.00024996
9	134127888	135298842	1733	50	-2.2468e-05	1.3694e-09	3.7006e-05	-0.60714	0.54376	2.3556e-05	0.00040256
9	121321537	122260297	1341	50	-2.3021e-05	1.6447e-09	4.0555e-05	-0.56764	0.57028	2.7888e-05	0.00033822
9	24158518	25330810	1495	50	-2.0101e-05	1.293e-09	3.5959e-05	-0.559	0.57616	0.00023047	0.00066934
9	88590417	90136246	2145	50	-1.8838e-05	1.1683e-09	3.4181e-05	-0.55113	0.58154	2.6687e-05	0.00050448
9	137041122	137589364	1049	50	-1.7251e-05	9.8603e-10	3.1401e-05	-0.54939	0.58274	3.5128e-05	0.0003588
9	25330810	26111757	1274	50	-1.9151e-05	1.3228e-09	3.637e-05	-0.52656	0.5985	8.3342e-06	0.00042596
9	36743283	38641599	3190	50	-1.7665e-05	1.3371e-09	3.6566e-05	-0.4831	0.62902	7.8075e-05	0.00020336
9	98922040	101592859	3558	50	1.9259e-05	1.7084e-09	4.1333e-05	0.46594	0.64126	5.4079e-05	0.00029378
9	94167203	96671698	3909	50	1.8577e-05	1.7777e-09	4.2163e-05	0.4406	0.6595	4.084e-05	0.00048485
9	20463534	22206559	2634	50	1.5856e-05	1.4767e-09	3.8428e-05	0.4126	0.6799	3.1269e-05	0.0011095
9	126971887	129059665	2190	50	1.5558e-05	1.4481e-09	3.8054e-05	0.40884	0.68266	5.3524e-07	0.00036309
9	6557589	7154923	1442	50	-1.4965e-05	1.3764e-09	3.71e-05	-0.40338	0.68667	9.6133e-05	0.00030081
9	10879253	12276489	2873	50	1.3086e-05	1.2119e-09	3.4813e-05	0.3759	0.70699	6.4902e-05	0.00033078
9	112778024	114831082	3803	50	-1.254e-05	1.1174e-09	3.3428e-05	-0.37513	0.70757	3.4172e-05	0.00053193
9	10023	1079707	2320	50	-1.1714e-05	9.9095e-10	3.1479e-05	-0.37212	0.7098	-8.9555e-06	0.00026081
9	109298754	110695062	2370	50	-1.41e-05	1.5594e-09	3.949e-05	-0.35705	0.72105	4.0165e-05	0.00035028
9	88109333	88590417	300	24	8.8284e-06	7.0127e-10	2.6481e-05	0.33338	0.73885	4.0894e-05	0.00049457
9	79471208	81079055	2575	50	-1.0952e-05	1.1173e-09	3.3427e-05	-0.32765	0.74317	0.00012023	0.00018067
9	65472190	72512711	2432	50	-1.1453e-05	1.3982e-09	3.7393e-05	-0.30628	0.75939	2.2493e-05	0.00011946
9	32019368	33578334	3052	50	-1.2202e-05	1.8065e-09	4.2503e-05	-0.28708	0.77405	0.0001039	0.00051144
9	78900183	79471208	1118	50	7.5683e-06	8.1336e-10	2.8519e-05	0.26537	0.79072	6.6599e-05	0.00055576
9	9166403	10879253	3720	50	-8.5056e-06	1.5651e-09	3.9561e-05	-0.215	0.82977	6.4569e-05	0.00047769
9	85440801	86938196	2453	50	6.632e-06	1.1341e-09	3.3676e-05	0.19694	0.84388	-2.046e-05	0.00028097
9	115693145	117019801	2351	50	-6.684e-06	1.2473e-09	3.5317e-05	-0.18926	0.84989	2.8084e-05	0.00032954
9	101592859	104624437	4006	50	-7.0589e-06	1.4019e-09	3.7442e-05	-0.18853	0.85046	4.4035e-05	0.00014816
9	117019801	117921960	1588	50	5.414e-06	1.2826e-09	3.5814e-05	0.15117	0.87984	3.1348e-06	0.0002115
9	114831082	115693145	1563	50	-4.7476e-06	1.1025e-09	3.3204e-05	-0.14298	0.8863	4.5364e-06	0.00033598
9	34642243	36743283	2545	50	-6.1907e-06	2.0816e-09	4.5624e-05	-0.13569	0.89207	9.3662e-05	0.00035807
9	72512711	72753755	431	21	4.0703e-06	9.0943e-10	3.0157e-05	0.13497	0.89263	5.7829e-05	0.00034604
9	22206559	24158518	2505	50	-5.3625e-06	2.0443e-09	4.5214e-05	-0.1186	0.90559	-3.9545e-06	0.00025234
9	26111757	28224283	3496	50	-2.632e-06	1.9163e-09	4.3776e-05	-0.060124	0.95206	-1.6753e-05	0.0003571
9	96671698	98922040	3258	50	8.0371e-07	1.2615e-09	3.5518e-05	0.022628	0.98195	3.9374e-05	0.00024334
10	8774665	10249396	2715	50	-0.00014433	1.7204e-09	4.1478e-05	-3.4796	0.00050217	0.00010009	0.00042209
10	93335047	95396368	2555	50	-9.2089e-05	1.4571e-09	3.8172e-05	-2.4124	0.015846	1.4228e-06	0.00039407
10	123900545	125869346	3736	50	8.3462e-05	1.2401e-09	3.5214e-05	2.3701	0.017783	9.1029e-05	0.00036634
10	23175132	25578596	3201	50	8.7355e-05	1.6191e-09	4.0238e-05	2.171	0.029934	5.3319e-05	0.0002098
10	87937577	89127064	1329	50	-8.056e-05	1.5088e-09	3.8844e-05	-2.074	0.038082	5.837e-05	0.00075735
10	82414679	84383745	3250	50	-8.1648e-05	1.7109e-09	4.1363e-05	-1.9739	0.048388	0.00014214	0.00040872
10	91013381	92006581	1507	50	7.5942e-05	1.6555e-09	4.0688e-05	1.8665	0.061976	2.0968e-05	0.00059563
10	2254500	3352699	2696	50	-6.2799e-05	1.2395e-09	3.5207e-05	-1.7837	0.074467	0.00010023	0.00022159
10	84383745	85458703	2420	50	-5.9651e-05	1.3721e-09	3.7042e-05	-1.6104	0.10732	-1.6767e-05	0.00012188
10	16551767	18537267	3316	50	-5.2216e-05	1.1147e-09	3.3387e-05	-1.564	0.11783	1.8419e-05	0.00030789
10	70195991	72220850	3915	50	5.3789e-05	1.1913e-09	3.4515e-05	1.5584	0.11914	7.3837e-05	0.00032664
10	53616629	55103572	3154	50	-5.4028e-05	1.208e-09	3.4757e-05	-1.5545	0.12008	5.4333e-05	0.00025573
10	30458838	31907519	2331	50	-4.8075e-05	1.1068e-09	3.3268e-05	-1.4451	0.14844	5.8966e-05	0.00047687
10	131741327	132580245	2036	50	4.9569e-05	1.1914e-09	3.4516e-05	1.4361	0.15097	7.5175e-05	0.00065819
10	73508512	75422550	1254	50	4.2974e-05	1.0074e-09	3.174e-05	1.3539	0.17576	-9.3225e-06	0.00027686
10	108726686	110317705	2676	50	-4.1985e-05	9.912e-10	3.1483e-05	-1.3336	0.18234	-3.6646e-06	0.00025905
10	4572274	5983762	3229	50	4.9495e-05	1.4056e-09	3.7491e-05	1.3202	0.18678	5.3338e-06	0.0003981
10	128001098	129154362	1991	50	4.9321e-05	1.4397e-09	3.7943e-05	1.2999	0.19364	3.3195e-05	0.00040841
10	33707968	35109355	2065	50	5.2277e-05	1.7518e-09	4.1855e-05	1.249	0.21166	8.192e-05	0.00039898
10	57031140	57662146	997	38	3.6451e-05	8.6348e-10	2.9385e-05	1.2405	0.2148	4.9311e-05	0.00026975
10	5983762	7171484	2646	50	-3.8103e-05	9.8135e-10	3.1326e-05	-1.2163	0.22386	2.0392e-05	0.00040579
10	125869346	128001098	4185	50	4.236e-05	1.3035e-09	3.6104e-05	1.1733	0.24069	3.3057e-05	0.00027287
10	110317705	112561493	3434	50	3.9022e-05	1.1116e-09	3.334e-05	1.1704	0.24183	7.6318e-05	0.00043644
10	89127064	91013381	2577	50	-3.8276e-05	1.0916e-09	3.304e-05	-1.1585	0.24667	4.8667e-05	0.00046114
10	7171484	8774665	3572	50	-3.6482e-05	1.1229e-09	3.351e-05	-1.0887	0.27629	8.3361e-05	0.0015952
10	116421406	119523934	3763	50	-4.0031e-05	1.3673e-09	3.6977e-05	-1.0826	0.27898	5.8692e-05	0.0003433
10	130844284	131741327	1767	50	-3.5534e-05	1.1705e-09	3.4212e-05	-1.0386	0.29898	3.0948e-05	0.00048814
10	55103572	57031140	3513	50	-3.594e-05	1.4061e-09	3.7498e-05	-0.95846	0.33783	3.7585e-06	0.00028013
10	31907519	33707968	3070	50	-4.0235e-05	1.8573e-09	4.3097e-05	-0.93359	0.35051	3.9549e-05	0.00045434
10	37790029	42372579	2502	36	-2.4041e-05	7.6946e-10	2.7739e-05	-0.8667	0.38611	7.8094e-05	0.00056485
10	26888684	29323236	4530	50	-3.091e-05	1.3157e-09	3.6273e-05	-0.85215	0.39413	3.7886e-05	0.00045021
10	100668400	102949239	3090	50	-3.4266e-05	1.6336e-09	4.0418e-05	-0.84779	0.39656	4.9333e-05	0.00022476
10	95396368	96221243	897	50	2.8277e-05	1.1246e-09	3.3535e-05	0.84321	0.39911	2.78e-05	0.00040209
10	29323236	29783692	1191	50	2.5343e-05	9.2779e-10	3.046e-05	0.83201	0.4054	4.4475e-05	0.00038609
10	106695048	108726686	3270	50	-3.2579e-05	1.5577e-09	3.9468e-05	-0.82545	0.40912	7.4688e-05	0.00017291
10	60289987	61891409	2400	50	3.1265e-05	1.5076e-09	3.8827e-05	0.80522	0.42069	3.671e-05	0.00038259
10	18537267	19716878	2936	50	-3.924e-05	2.5948e-09	5.0939e-05	-0.77032	0.44111	2.5261e-05	0.00018243
10	1523544	2254500	1934	50	-2.6965e-05	1.2708e-09	3.5648e-05	-0.75641	0.4494	7.1698e-05	0.00034429
10	50840915	53616629	2798	50	-2.7735e-05	1.3657e-09	3.6955e-05	-0.7505	0.45295	1.0798e-05	0.00041211
10	3352699	4572274	2235	50	3.1043e-05	1.7449e-09	4.1772e-05	0.74317	0.45738	4.9738e-05	0.00035725
10	35109355	36572508	2215	50	-2.4426e-05	1.1484e-09	3.3889e-05	-0.72077	0.47105	7.3771e-05	0.00048587
10	72220850	73508512	2881	50	-2.5715e-05	1.2869e-09	3.5873e-05	-0.71684	0.47347	1.0775e-05	0.00029911
10	48760450	50840915	2375	50	2.1529e-05	1.0794e-09	3.2855e-05	0.65528	0.51229	-1.282e-05	0.00041019
10	22772283	23175132	534	31	1.7456e-05	7.5163e-10	2.7416e-05	0.63671	0.52431	7.6244e-06	0.00019537
10	43894771	44730075	1520	50	-1.9783e-05	1.106e-09	3.3256e-05	-0.59487	0.55193	2.3891e-05	0.00032098
10	75422550	78706814	2494	50	-2.3542e-05	1.5949e-09	3.9936e-05	-0.58949	0.55554	9.0276e-06	0.00021763
10	122407323	123231465	1449	50	-1.9242e-05	1.0766e-09	3.2812e-05	-0.58645	0.55757	2.4623e-05	0.00021469
10	62659679	63341695	674	36	-1.5145e-05	6.7582e-10	2.5997e-05	-0.58259	0.56017	6.7983e-05	0.0001446
10	69900148	70195991	607	28	1.4136e-05	5.9333e-10	2.4358e-05	0.58034	0.56168	0.00018523	0.0002086
10	61891409	62659679	1457	50	2.4623e-05	1.8684e-09	4.3225e-05	0.56965	0.56892	1.2051e-05	0.00019
10	67549615	69900148	4370	50	-1.8778e-05	1.1512e-09	3.3929e-05	-0.55345	0.57996	6.2433e-05	0.00049459
10	134494673	135523865	1713	50	1.7492e-05	1.0269e-09	3.2045e-05	0.54585	0.58517	7.5337e-05	0.00043978
10	44730075	48760450	3854	50	1.8397e-05	1.1983e-09	3.4617e-05	0.53146	0.5951	1.3906e-05	0.00040389
10	42372579	43894771	2725	50	-1.5841e-05	9.2916e-10	3.0482e-05	-0.51968	0.60329	5.5638e-05	0.00031122
10	119523934	120591353	1631	50	1.5697e-05	1.0874e-09	3.2976e-05	0.47601	0.63407	3.1314e-05	0.00061772
10	96221243	97822357	2698	50	-1.8201e-05	1.4645e-09	3.8268e-05	-0.47561	0.63435	0.00012057	0.00036345
10	120591353	122407323	3275	50	-1.4148e-05	9.4792e-10	3.0788e-05	-0.45953	0.64586	2.4829e-05	0.00065049
10	78706814	80876749	3345	50	1.5326e-05	1.2407e-09	3.5223e-05	0.43512	0.66347	-8.3729e-06	0.00020857
10	112561493	115328432	3431	50	-1.7197e-05	1.6308e-09	4.0383e-05	-0.42585	0.67022	2.0051e-05	0.00023775
10	132580245	134336329	4585	50	1.4473e-05	1.2716e-09	3.566e-05	0.40585	0.68485	0.00012217	0.00038276
10	65794114	67549615	2918	50	1.3796e-05	1.222e-09	3.4956e-05	0.39466	0.69309	6.1115e-05	0.00037119
10	115328432	116421406	1897	50	-1.286e-05	1.2046e-09	3.4707e-05	-0.37053	0.71099	2.2624e-05	0.00029904
10	63341695	65794114	3898	50	1.8574e-05	2.5584e-09	5.058e-05	0.36723	0.71345	0.00016858	0.00074455
10	36572508	37790029	1745	50	-1.2307e-05	1.3479e-09	3.6714e-05	-0.33521	0.73747	2.4021e-05	0.00020473
10	10249396	12586797	4304	50	-1.3164e-05	1.5793e-09	3.974e-05	-0.33124	0.74046	1.1419e-05	0.00021997
10	134336329	134494673	171	12	-6.7621e-06	4.3688e-10	2.0902e-05	-0.32352	0.7463	9.4804e-05	0.00029534
10	57662146	58959528	2755	50	-7.9768e-06	8.5897e-10	2.9308e-05	-0.27217	0.78549	1.8244e-05	0.00029055
10	29783692	30458838	1514	50	8.2162e-06	1.03e-09	3.2094e-05	0.256	0.79795	5.749e-06	0.00034523
10	15026068	16551767	2645	50	9.9249e-06	1.5758e-09	3.9697e-05	0.25002	0.80257	2.9868e-05	0.00091177
10	60523	751339	538	34	6.7662e-06	9.402e-10	3.0663e-05	0.22067	0.82535	2.1295e-05	0.00012187
10	97822357	100241302	3435	50	7.6966e-06	1.3899e-09	3.7281e-05	0.20645	0.83644	4.3653e-05	0.00048284
10	85458703	87937577	4720	50	7.0068e-06	1.2699e-09	3.5635e-05	0.19663	0.84412	-1.1991e-05	0.00047133
10	751339	1523544	1496	50	5.3835e-06	9.9407e-10	3.1529e-05	0.17075	0.86442	0.00011807	0.00043332
10	123231465	123900545	1399	50	4.4419e-06	1.1156e-09	3.34e-05	0.13299	0.8942	2.046e-05	0.0004211
10	58959528	60289987	2907	50	-3.6198e-06	1.0874e-09	3.2975e-05	-0.10977	0.91259	3.8572e-05	0.0010168
10	12586797	13321600	1785	50	-3.76e-06	1.1735e-09	3.4256e-05	-0.10976	0.9126	2.0028e-05	0.00022689
10	129154362	130844284	4295	50	3.3023e-06	1.0634e-09	3.261e-05	0.10127	0.91934	7.6832e-05	0.00026592
10	19716878	22772283	4231	50	3.3439e-06	1.106e-09	3.3257e-05	0.10055	0.91991	0.00019971	0.00085197
10	92006581	93335047	1781	50	3.4924e-06	1.5627e-09	3.9531e-05	0.088346	0.9296	9.5909e-06	0.00019595
10	102949239	104380410	1510	50	-3.8664e-06	2.0079e-09	4.4809e-05	-0.086285	0.93124	3.8288e-05	0.00016331
10	13321600	15026068	3594	50	-2.0317e-06	1.2524e-09	3.539e-05	-0.057408	0.95422	4.6686e-05	0.00035721
10	100241302	100668400	644	25	1.5144e-06	7.4007e-10	2.7204e-05	0.055669	0.95561	3.4188e-05	0.00023722
10	104380410	106695048	3100	50	1.2028e-06	2.644e-09	5.142e-05	0.023393	0.98134	4.2104e-05	0.00049019
10	25578596	26888684	3160	50	-6.1792e-07	1.4406e-09	3.7955e-05	-0.01628	0.98701	6.573e-05	0.00060286
10	80876749	82414679	2980	50	4.3766e-07	1.4171e-09	3.7644e-05	0.011626	0.99072	3.6737e-05	0.00056529
11	70926292	72286017	1896	50	0.00041134	1.3412e-08	0.00011581	3.5518	0.00038255	0.00017233	0.00019129
11	122591910	123500117	1664	50	-0.00012	1.4275e-09	3.7783e-05	-3.1761	0.0014926	6.6755e-05	0.00091843
11	58780549	62223771	4032	50	-0.00011127	1.3326e-09	3.6504e-05	-3.0482	0.0023018	4.2668e-05	0.00053257
11	27020461	28481593	1592	50	0.00013103	1.9815e-09	4.4514e-05	2.9437	0.0032435	0.00026043	0.00024808
11	55082657	58457495	7736	50	-0.00012263	1.8235e-09	4.2703e-05	-2.8717	0.0040831	4.1981e-05	0.00026442
11	124495528	126311320	3337	50	-0.0001259	1.9868e-09	4.4573e-05	-2.8246	0.0047342	5.6456e-05	0.00034736
11	30141357	32276901	2517	50	-0.00011122	1.5748e-09	3.9684e-05	-2.8025	0.0050706	5.1293e-05	0.00027197
11	134205993	134946452	2095	50	0.00014148	2.5765e-09	5.0759e-05	2.7873	0.0053157	4.8118e-05	0.00022378
11	106520894	107844200	2478	50	9.2418e-05	1.2404e-09	3.522e-05	2.6241	0.0086888	3.2305e-05	0.00033836
11	90966490	92077144	1806	50	-9.2416e-05	1.247e-09	3.5313e-05	-2.617	0.0088699	9.2445e-05	0.00052384
11	21017138	22374142	2579	50	-9.959e-05	1.4507e-09	3.8088e-05	-2.6147	0.0089297	4.1788e-05	0.00016927
11	28481593	30141357	1940	50	0.00011654	2.0921e-09	4.574e-05	2.5478	0.010841	0.00097875	0.00024458
11	78355058	80722373	3603	50	-9.3506e-05	1.4475e-09	3.8046e-05	-2.4577	0.013983	2.1448e-05	0.00052477
11	65898631	68005825	2163	50	-0.00010263	1.8174e-09	4.2631e-05	-2.4074	0.016067	3.1837e-05	0.00072279
11	47006137	49866050	4332	50	-0.00010498	2.0841e-09	4.5651e-05	-2.2996	0.021468	2.6599e-05	0.00053189
11	76797209	78355058	2217	50	8.326e-05	1.3363e-09	3.6556e-05	2.2776	0.02275	-8.0427e-07	0.00024999
11	72286017	74412351	2808	50	-8.9323e-05	1.5831e-09	3.9789e-05	-2.2449	0.024772	9.0661e-05	0.0002864
11	58457495	58780549	420	19	-4.6954e-05	5.8049e-10	2.4093e-05	-1.9488	0.051315	2.0195e-05	0.00021489
11	101331121	103959636	5349	50	6.0649e-05	1.063e-09	3.2604e-05	1.8602	0.062859	2.9383e-05	0.00052904
11	69516130	70926292	2440	50	7.4332e-05	1.6512e-09	4.0636e-05	1.8292	0.067363	3.3037e-05	0.00029657
11	17578402	19569535	3647	50	-6.9493e-05	1.5751e-09	3.9687e-05	-1.751	0.079946	-2.548e-06	0.0003819
11	37116815	39382003	2901	50	-5.9792e-05	1.3523e-09	3.6774e-05	-1.6259	0.10397	5.8799e-05	0.00052136
11	123500117	124495528	2300	50	-6.1642e-05	1.6574e-09	4.0711e-05	-1.5141	0.13	2.1443e-05	0.00042287
11	32276901	33958739	2342	50	4.697e-05	9.7101e-10	3.1161e-05	1.5073	0.13172	0.00010251	0.00034515
11	109866116	111114397	2157	50	-5.1583e-05	1.225e-09	3.5e-05	-1.4738	0.14053	-5.6327e-06	0.00032613
11	26045753	27020461	1874	50	-4.9786e-05	1.1774e-09	3.4313e-05	-1.4509	0.1468	6.2479e-05	0.00036865
11	87430235	89208936	2923	50	-5.3506e-05	1.5196e-09	3.8982e-05	-1.3726	0.16988	3.2742e-05	0.00013508
11	107844200	108437037	616	19	3.7801e-05	7.8318e-10	2.7985e-05	1.3507	0.17678	1.5741e-05	0.0005028
11	13373124	15742552	3307	50	-0.00015284	1.3046e-08	0.00011422	-1.3381	0.18086	3.489e-06	0.00033237
11	108437037	109866116	1703	50	4.9402e-05	1.3968e-09	3.7373e-05	1.3218	0.18622	7.1898e-06	0.00030947
11	63804569	65898631	1951	50	6.2007e-05	2.3754e-09	4.8738e-05	1.2722	0.20328	4.1268e-05	9.1459e-05
11	44693799	47006137	2496	50	-6.6593e-05	2.7521e-09	5.2461e-05	-1.2694	0.2043	2.9774e-06	0.00027168
11	9087317	10952027	3237	50	-3.9792e-05	1.0203e-09	3.1942e-05	-1.2458	0.21285	7.6512e-06	0.00039218
11	131074612	133000046	3454	50	-5.2453e-05	1.9621e-09	4.4295e-05	-1.1842	0.23635	4.3169e-05	0.00030554
11	120766806	121175943	746	39	3.4638e-05	9.0988e-10	3.0164e-05	1.1483	0.25083	9.9082e-06	0.00023956
11	114257728	114830666	925	42	3.6376e-05	1.0605e-09	3.2566e-05	1.117	0.264	6.2379e-05	0.00034216
11	74412351	76797209	3129	50	-4.6928e-05	1.8858e-09	4.3425e-05	-1.0807	0.27985	0.00014127	0.00069481
11	81266712	84381272	5200	50	4.2345e-05	1.5816e-09	3.9769e-05	1.0648	0.28698	3.6828e-05	0.00019306
11	94242260	95726041	2040	50	3.4456e-05	1.1125e-09	3.3353e-05	1.0331	0.30158	9.479e-05	0.00020847
11	39382003	42310003	4759	50	-3.4753e-05	1.1661e-09	3.4149e-05	-1.0177	0.30882	3.0717e-05	0.00034852
11	133000046	134205993	1845	50	-4.8818e-05	2.5579e-09	5.0576e-05	-0.96525	0.33442	2.0899e-05	0.00048745
11	6322869	7436701	2085	50	3.9177e-05	1.6754e-09	4.0932e-05	0.95712	0.3385	6.5123e-05	0.001425
11	112459488	114257728	2775	50	4.7722e-05	2.5105e-09	5.0105e-05	0.95244	0.34087	7.5528e-06	0.0003518
11	119215476	120766806	2618	50	3.749e-05	1.5646e-09	3.9555e-05	0.9478	0.34323	5.2688e-05	0.00028644
11	12564229	13373124	1463	50	-3.5509e-05	1.4187e-09	3.7666e-05	-0.94273	0.34582	8.6087e-05	0.0004032
11	49866050	54695473	4161	31	-3.2265e-05	1.1819e-09	3.4378e-05	-0.93852	0.34798	0.00011133	0.00034783
11	70855	1213590	2132	50	3.2195e-05	1.2469e-09	3.5311e-05	0.91175	0.3619	2.9456e-05	0.0008401
11	97057058	98705065	3140	50	-3.1511e-05	1.309e-09	3.618e-05	-0.87097	0.38377	4.5543e-05	0.00036025
11	127316679	128188537	1374	50	-2.436e-05	8.8846e-10	2.9807e-05	-0.81727	0.41377	0.00012403	0.00062179
11	86619301	87430235	1868	50	2.9999e-05	1.3573e-09	3.6842e-05	0.81425	0.4155	7.2328e-06	0.0004863
11	54695473	55082657	841	13	-2.0485e-05	6.5483e-10	2.559e-05	-0.80053	0.4234	2.7426e-05	0.00059283
11	100417169	101331121	1715	50	-2.3376e-05	8.9484e-10	2.9914e-05	-0.78145	0.43454	7.4096e-05	0.00044224
11	80722373	81266712	965	50	2.9379e-05	1.6354e-09	4.044e-05	0.72648	0.46754	1.5068e-05	0.000391
11	42310003	44693799	4234	50	2.5997e-05	1.3938e-09	3.7333e-05	0.69634	0.48621	7.7806e-05	0.00096517
11	35502605	37116815	2664	50	2.3931e-05	1.1999e-09	3.4639e-05	0.69085	0.48966	7.5355e-05	0.00018385
11	8333274	9087317	1296	50	-2.1421e-05	1.0568e-09	3.2508e-05	-0.65894	0.50993	2.3487e-05	0.00024899
11	62223771	63804569	1376	50	-2.7101e-05	1.7571e-09	4.1918e-05	-0.64653	0.51794	2.0255e-05	0.00026881
11	15742552	17578402	2310	50	2.8311e-05	2.085e-09	4.5661e-05	0.62002	0.53525	3.6296e-05	0.00032124
11	89208936	90966490	2447	50	-2.2379e-05	1.3234e-09	3.6379e-05	-0.61517	0.53844	-1.2436e-05	0.00054356
11	22374142	24088517	3327	50	-2.0611e-05	1.2429e-09	3.5255e-05	-0.58463	0.5588	6.4064e-05	0.00050578
11	93276157	94242260	1472	50	-2.0222e-05	1.2343e-09	3.5133e-05	-0.57559	0.5649	1.8062e-05	0.00055089
11	103959636	104873284	1503	47	1.8918e-05	1.107e-09	3.3271e-05	0.5686	0.56962	6.4459e-05	0.00035132
11	114830666	116383348	2271	50	1.9277e-05	1.6645e-09	4.0798e-05	0.47251	0.63656	0.00016636	0.00051354
11	84381272	86619301	3189	50	1.6585e-05	1.2339e-09	3.5126e-05	0.47216	0.63681	7.4969e-05	0.00052833
11	3665481	4746709	2091	50	1.4346e-05	1.0486e-09	3.2381e-05	0.44304	0.65774	7.8488e-05	0.00089844
11	116383348	117747110	2607	50	2.2016e-05	2.7208e-09	5.2161e-05	0.42207	0.67298	5.5206e-05	0.00038972
11	98705065	100417169	3543	50	1.4558e-05	1.3683e-09	3.699e-05	0.39357	0.6939	3.4199e-05	0.0004031
11	68005825	69516130	2238	50	1.2465e-05	1.3216e-09	3.6354e-05	0.34287	0.73169	3.8334e-05	0.00053415
11	130342575	131074612	1435	50	1.4127e-05	1.9494e-09	4.4152e-05	0.31998	0.74899	5.6474e-05	0.00021597
11	10952027	12564229	3727	50	-9.6687e-06	1.2322e-09	3.5102e-05	-0.27544	0.78298	0.00068852	0.00058291
11	1213590	3665481	5238	50	9.3688e-06	1.1639e-09	3.4115e-05	0.27462	0.78361	1.3529e-05	0.00078594
11	92077144	93276157	1724	50	5.0835e-06	1.4002e-09	3.742e-05	0.13585	0.89194	4.7038e-05	0.00056902
11	24088517	26045753	4483	50	-5.3264e-06	1.6486e-09	4.0603e-05	-0.13118	0.89563	0.00016853	0.00041239
11	33958739	35502605	2943	50	-4.4291e-06	1.2832e-09	3.5822e-05	-0.12364	0.9016	0.000168	0.00035225
11	19569535	21017138	2745	50	3.6351e-06	1.051e-09	3.2419e-05	0.11213	0.91072	4.7597e-05	0.00028566
11	121175943	122591910	1946	50	-3.9404e-06	1.3342e-09	3.6527e-05	-0.10787	0.9141	4.4552e-05	0.0004858
11	117747110	119215476	2024	50	4.1099e-06	1.8699e-09	4.3242e-05	0.095043	0.92428	3.8249e-05	0.00029585
11	7436701	8333274	2092	50	-2.6483e-06	1.1479e-09	3.3881e-05	-0.078166	0.9377	0.00013659	0.00022957
11	126311320	127316679	2013	50	-3.532e-06	2.0963e-09	4.5785e-05	-0.077143	0.93851	6.6523e-05	0.00030444
11	95726041	97057058	1820	50	-1.911e-06	1.0404e-09	3.2255e-05	-0.059245	0.95276	6.4249e-05	0.00041057
11	128188537	130342575	3433	50	-1.4096e-06	9.3933e-10	3.0649e-05	-0.045992	0.96332	0.00065427	0.0003238
11	111114397	112459488	1383	50	7.5875e-07	1.2888e-09	3.59e-05	0.021135	0.98314	1.1131e-05	0.00021652
11	104873284	106520894	2336	50	-2.818e-07	1.3058e-09	3.6136e-05	-0.0077983	0.99378	0.00012443	0.0013229
11	4746709	6322869	3959	50	-1.0111e-07	7.3669e-10	2.7142e-05	-0.0037251	0.99703	8.377e-06	0.00013368
12	61123729	64032461	5400	50	-0.00010108	1.3164e-09	3.6282e-05	-2.7858	0.0053389	3.367e-05	0.00051009
12	94514567	96020785	3368	50	9.9397e-05	1.5306e-09	3.9123e-05	2.5406	0.011066	0.00019988	0.00072336
12	67909729	69826542	2995	50	-8.1554e-05	1.2619e-09	3.5523e-05	-2.2958	0.021689	1.619e-05	0.00032437
12	132807034	133841511	1862	50	-9.6326e-05	1.7638e-09	4.1998e-05	-2.2936	0.021815	0.00012168	0.00051087
12	6419753	9031395	748	50	-7.9079e-05	1.2401e-09	3.5216e-05	-2.2456	0.024732	3.6802e-05	0.00028454
12	65559695	67181144	1923	50	-8.6042e-05	1.4905e-09	3.8607e-05	-2.2287	0.025836	0.0001639	0.00047392
12	18087873	20863943	5230	50	-7.8284e-05	1.2591e-09	3.5484e-05	-2.2062	0.027371	1.4159e-05	0.00043636
12	33076989	37856717	1864	50	6.2817e-05	9.489e-10	3.0804e-05	2.0392	0.041427	4.4307e-05	0.00046471
12	104848696	106436213	2955	50	-6.151e-05	1.0859e-09	3.2952e-05	-1.8666	0.061953	2.448e-07	0.00033891
12	73818454	76511314	3962	50	6.8594e-05	1.7516e-09	4.1853e-05	1.6389	0.10122	0.00020319	0.00038928
12	80448150	81467767	1516	50	-5.3181e-05	1.0535e-09	3.2457e-05	-1.6385	0.10132	0.00021037	0.00082897
12	12733528	15241484	4196	50	6.5343e-05	1.74e-09	4.1713e-05	1.5665	0.11723	0.00010521	0.000569
12	96020785	97108839	1971	50	-7.6192e-05	2.9635e-09	5.4438e-05	-1.3996	0.16163	-9.2821e-06	0.00054066
12	97108839	99305987	3605	50	-5.3315e-05	1.4893e-09	3.8592e-05	-1.3815	0.16712	3.0829e-05	0.00047052
12	15241484	16310460	1008	50	4.4414e-05	1.0985e-09	3.3144e-05	1.34	0.18023	4.9864e-05	0.00040338
12	92066155	94514567	3859	50	-5.345e-05	1.6026e-09	4.0033e-05	-1.3352	0.18182	-7.4081e-06	0.00017842
12	29651255	30512406	2326	50	-5.476e-05	1.701e-09	4.1243e-05	-1.3277	0.18426	4.4364e-05	0.00023545
12	102964986	104848696	3365	50	-5.9978e-05	2.337e-09	4.8342e-05	-1.2407	0.21472	3.2956e-05	0.00029484
12	101447641	101862690	558	36	3.7921e-05	9.3427e-10	3.0566e-05	1.2406	0.21474	4.4341e-06	0.00044715
12	23820634	25371083	2539	50	5.321e-05	1.9628e-09	4.4304e-05	1.201	0.22974	6.0721e-05	0.00067791
12	106958748	109025901	3361	50	-4.5222e-05	1.4953e-09	3.8669e-05	-1.1695	0.24221	3.8964e-05	0.00037462
12	106436213	106958748	706	50	4.2e-05	1.312e-09	3.6221e-05	1.1595	0.24623	8.7773e-05	0.00060929
12	124977980	126445505	3015	50	-4.2603e-05	1.4132e-09	3.7592e-05	-1.1333	0.2571	-4.2946e-06	0.00045052
12	4417679	5321472	1569	50	3.9989e-05	1.2506e-09	3.5364e-05	1.1308	0.25815	2.735e-05	0.00042438
12	32165592	33076989	2218	50	3.8266e-05	1.1517e-09	3.3936e-05	1.1276	0.2595	3.758e-06	0.00058844
12	101862690	102964986	1384	50	3.4713e-05	9.6037e-10	3.099e-05	1.1201	0.26266	1.2916e-05	0.00023868
12	113263518	113986709	977	50	-3.6255e-05	1.0801e-09	3.2866e-05	-1.1031	0.26997	4.7383e-05	0.00026899
12	46024229	47714793	2255	50	-4.3381e-05	1.5492e-09	3.9359e-05	-1.1022	0.27038	7.3476e-05	0.00039777
12	30512406	32165592	3359	50	-3.9589e-05	1.3555e-09	3.6817e-05	-1.0753	0.28224	1.2337e-05	0.00028569
12	51776494	53039004	2415	50	-3.8993e-05	1.3823e-09	3.7179e-05	-1.0488	0.29427	2.7567e-05	0.00030918
12	109025901	110336719	1913	50	4.2258e-05	1.7627e-09	4.1985e-05	1.0065	0.31417	2.221e-05	0.0003341
12	115503216	117087471	2806	50	3.2069e-05	1.0355e-09	3.2179e-05	0.99656	0.31898	1.789e-05	0.0007506
12	113986709	115036602	2180	50	-3.2965e-05	1.1159e-09	3.3405e-05	-0.98681	0.32374	7.4751e-05	0.0004678
12	57548860	59308666	2161	50	-3.9791e-05	1.7315e-09	4.1611e-05	-0.95625	0.33894	2.9115e-05	0.00027499
12	81467767	83502666	3086	50	-3.2882e-05	1.2362e-09	3.516e-05	-0.93524	0.34967	1.8288e-06	0.00027848
12	25371083	27799773	4251	50	-2.9512e-05	1.0096e-09	3.1774e-05	-0.9288	0.35299	1.9776e-05	0.00022519
12	59308666	61123729	2452	50	3.1367e-05	1.2115e-09	3.4807e-05	0.90118	0.36749	0.00010061	0.0011325
12	1080331	2544786	2307	50	4.5165e-05	2.7692e-09	5.2623e-05	0.85827	0.39074	4.4052e-05	0.00033169
12	54778823	55665837	1107	50	2.811e-05	1.1368e-09	3.3716e-05	0.83373	0.40443	0.00015304	0.00044057
12	39227169	40816185	2105	50	-3.2142e-05	1.4941e-09	3.8654e-05	-0.83153	0.40567	4.9269e-05	0.00047937
12	84303844	85990426	2330	50	-2.6915e-05	1.087e-09	3.297e-05	-0.81636	0.4143	4.4064e-05	0.00023201
12	9031395	10481534	802	50	-2.2949e-05	9.0322e-10	3.0054e-05	-0.7636	0.4451	5.5865e-05	0.00043204
12	16310460	18087873	2444	50	-2.7451e-05	1.3589e-09	3.6864e-05	-0.74467	0.45647	4.195e-05	0.00052775
12	131786751	132807034	1682	50	2.3746e-05	1.0234e-09	3.199e-05	0.74229	0.45791	4.2184e-05	0.00021823
12	47714793	49001866	2532	50	2.6929e-05	1.35e-09	3.6742e-05	0.73293	0.4636	7.6293e-05	0.00062058
12	37856717	39227169	1158	31	2.2329e-05	1.0013e-09	3.1643e-05	0.70567	0.48039	0.0002518	0.00033029
12	99305987	101447641	2833	50	2.8729e-05	1.8133e-09	4.2583e-05	0.67467	0.49988	0.00016514	0.00022779
12	40816185	41658586	1660	50	2.2355e-05	1.1278e-09	3.3583e-05	0.66567	0.50562	6.8788e-05	0.00026955
12	117087471	118135375	1737	50	2.5589e-05	1.5822e-09	3.9777e-05	0.6433	0.52003	-1.1787e-05	0.00034993
12	76511314	78570570	3598	50	-2.2878e-05	1.2837e-09	3.5829e-05	-0.63853	0.52313	7.5222e-05	0.00062411
12	89682122	92066155	3063	50	2.5636e-05	1.6764e-09	4.0944e-05	0.62612	0.53124	4.6144e-05	0.00029214
12	119754110	122007651	3405	50	-2.8057e-05	2.0288e-09	4.5043e-05	-0.6229	0.53335	2.7383e-05	0.00057251
12	2544786	3677037	2211	50	1.9839e-05	1.1243e-09	3.3531e-05	0.59167	0.55407	4.4745e-05	0.00025628
12	61107	1080331	1550	50	-2.1672e-05	1.3503e-09	3.6747e-05	-0.58976	0.55535	-5.7039e-06	0.00018215
12	72645075	73818454	1725	50	-2.2266e-05	1.4572e-09	3.8174e-05	-0.58329	0.5597	4.6779e-05	0.00019181
12	122007651	124977980	3644	50	-3.1074e-05	3.0517e-09	5.5242e-05	-0.5625	0.57377	2.3817e-05	0.00020231
12	64032461	65559695	1933	50	-1.7131e-05	1.0456e-09	3.2335e-05	-0.52978	0.59626	3.5567e-05	0.00034168
12	115036602	115503216	895	50	1.7663e-05	1.143e-09	3.3809e-05	0.52245	0.60136	4.7636e-05	0.00031662
12	129237297	130377921	2779	50	1.659e-05	1.2293e-09	3.5062e-05	0.47316	0.6361	5.9912e-05	0.00033384
12	5321472	6419753	2035	50	-1.6377e-05	1.2001e-09	3.4642e-05	-0.47274	0.6364	4.1814e-05	0.0003747
12	67181144	67909729	1317	50	-1.6175e-05	1.3111e-09	3.621e-05	-0.4467	0.65509	3.4869e-05	0.00090288
12	127875098	129237297	3093	50	-1.3151e-05	9.5666e-10	3.093e-05	-0.42518	0.67071	1.9581e-05	0.00022004
12	10481534	11754846	2185	50	-1.1726e-05	7.8336e-10	2.7988e-05	-0.41895	0.67526	4.7047e-05	0.0003643
12	85990426	89682122	4484	50	-1.6494e-05	1.6267e-09	4.0332e-05	-0.40895	0.68258	2.4591e-06	0.00039551
12	53039004	54778823	2089	50	-1.7476e-05	1.9336e-09	4.3972e-05	-0.39743	0.69105	5.7553e-05	0.00041041
12	27799773	29651255	3332	50	1.2168e-05	9.994e-10	3.1613e-05	0.38491	0.7003	5.895e-05	0.00051701
12	78570570	80448150	1860	50	-1.4566e-05	1.4879e-09	3.8574e-05	-0.37762	0.70571	4.0543e-05	0.0002809
12	118135375	119754110	2873	50	1.3998e-05	1.5108e-09	3.8869e-05	0.36012	0.71876	5.7544e-05	0.00030305
12	83502666	84303844	1478	50	-1.0347e-05	1.162e-09	3.4087e-05	-0.30353	0.76148	-1.4893e-05	0.00041915
12	41658586	43984474	4181	50	1.0946e-05	1.7362e-09	4.1668e-05	0.2627	0.79278	4.0839e-05	0.00051327
12	126445505	127875098	2910	50	-8.8397e-06	1.1718e-09	3.4232e-05	-0.25823	0.79623	5.6297e-05	0.00035597
12	110336719	113263518	1676	50	1.1087e-05	2.4305e-09	4.9301e-05	0.22489	0.82207	3.3016e-05	0.00057422
12	3677037	4417679	1295	50	-5.8593e-06	1.0806e-09	3.2873e-05	-0.17824	0.85853	8.5856e-05	0.00051548
12	69826542	70957987	2343	50	7.0318e-06	1.5942e-09	3.9927e-05	0.17612	0.8602	5.5742e-05	0.00039165
12	20863943	23820634	4796	50	-3.5978e-06	1.9022e-09	4.3614e-05	-0.082491	0.93426	9.8281e-05	0.00029875
12	11754846	12733528	1800	50	3.1468e-06	1.7747e-09	4.2127e-05	0.074699	0.94045	5.3487e-05	0.00045015
12	55665837	57548860	1872	50	3.0939e-06	1.7438e-09	4.1759e-05	0.074089	0.94094	1.7584e-05	0.00030447
12	70957987	72645075	2345	50	-2.2731e-06	1.8479e-09	4.2987e-05	-0.052879	0.95783	3.9403e-05	0.00078811
12	130377921	131786751	3627	50	1.4645e-06	8.6948e-10	2.9487e-05	0.049665	0.96039	2.2955e-05	0.00065405
12	43984474	46024229	2252	50	-1.2886e-06	1.8034e-09	4.2466e-05	-0.030344	0.97579	6.427e-05	0.00039912
12	49001866	51776494	2744	50	-1.2048e-06	1.9543e-09	4.4208e-05	-0.027254	0.97826	7.4034e-05	0.00035968
13	90521311	93129691	4600	50	-9.4812e-05	1.4813e-09	3.8488e-05	-2.4634	0.013761	8.9777e-05	0.0010075
13	35026464	36046367	1170	50	-7.8854e-05	1.0788e-09	3.2845e-05	-2.4008	0.01636	8.7306e-05	0.00045249
13	93586455	96087558	4703	50	-8.2034e-05	1.2474e-09	3.5319e-05	-2.3227	0.020198	0.00018887	0.00021937
13	27284362	29257551	4035	50	7.9676e-05	1.3179e-09	3.6303e-05	2.1948	0.02818	8.4094e-05	0.00041568
13	84133144	85610916	2597	50	7.7804e-05	1.4073e-09	3.7514e-05	2.074	0.038078	0.00023987	0.00097354
13	67844453	70724516	5766	50	-7.4097e-05	1.3941e-09	3.7337e-05	-1.9845	0.047195	6.1258e-05	0.00039505
13	112247592	113572488	2089	50	-6.3262e-05	1.6493e-09	4.0611e-05	-1.5578	0.11929	1.6451e-05	0.00036273
13	102300523	104066710	3217	50	-5.5044e-05	1.27e-09	3.5636e-05	-1.5446	0.12244	1.7485e-05	0.00036921
13	104066710	104844114	1499	50	-5.8875e-05	1.5288e-09	3.91e-05	-1.5057	0.13213	2.4072e-05	0.0010149
13	44901409	46495214	2117	50	5.4439e-05	1.3261e-09	3.6415e-05	1.4949	0.13493	7.5638e-05	0.00079109
13	96087558	97519210	1787	50	-5.6821e-05	1.564e-09	3.9547e-05	-1.4368	0.15078	3.294e-05	0.00043409
13	53339622	54682864	2097	50	-5.9915e-05	1.8143e-09	4.2595e-05	-1.4066	0.15954	3.8672e-05	0.00052041
13	106750000	108189877	2373	50	5.5004e-05	1.5316e-09	3.9136e-05	1.4054	0.15989	3.8931e-05	0.00052556
13	24531937	25784362	3271	50	4.6639e-05	1.129e-09	3.36e-05	1.3881	0.16511	7.6209e-05	0.00032114
13	57554217	58410626	1079	41	-4.5612e-05	1.0874e-09	3.2975e-05	-1.3832	0.1666	2.2927e-05	0.00055035
13	100574095	102300523	2871	50	-5.5729e-05	1.7022e-09	4.1258e-05	-1.3507	0.17678	6.8564e-05	0.00027482
13	111232073	112247592	2020	50	-5.4233e-05	1.6708e-09	4.0875e-05	-1.3268	0.18457	3.5162e-05	0.00056752
13	32301815	33776903	2232	50	-4.1172e-05	9.8674e-10	3.1412e-05	-1.3107	0.18996	5.2789e-05	0.0003474
13	80585676	82581814	3531	50	4.4912e-05	1.3081e-09	3.6167e-05	1.2418	0.21431	-6.2502e-06	0.00019749
13	20686720	22242174	2706	50	-4.0077e-05	1.0786e-09	3.2841e-05	-1.2203	0.22235	-3.8509e-06	0.0010948
13	88559882	90521311	2993	50	-4.5331e-05	1.415e-09	3.7616e-05	-1.2051	0.22817	6.7364e-06	0.00059155
13	104844114	106247554	2559	50	3.758e-05	9.9284e-10	3.1509e-05	1.1927	0.233	7.4689e-05	0.0005683
13	98938919	100574095	3050	50	-4.2545e-05	1.3497e-09	3.6738e-05	-1.1581	0.24684	9.2083e-05	8.4516e-05
13	71526791	73934089	3590	50	-4.2166e-05	1.3271e-09	3.643e-05	-1.1575	0.24708	8.0971e-05	0.00029374
13	60854778	61591949	1562	50	3.9467e-05	1.4514e-09	3.8098e-05	1.0359	0.30023	4.9899e-05	0.00059885
13	41069263	43101027	2659	50	-4.2181e-05	1.731e-09	4.1605e-05	-1.0138	0.31066	5.288e-05	0.00058778
13	43101027	44901409	2724	50	-3.9526e-05	1.6523e-09	4.0648e-05	-0.9724	0.33085	-3.7355e-06	8.5415e-05
13	36046367	37498185	2615	50	3.2736e-05	1.2826e-09	3.5813e-05	0.91409	0.36067	6.3815e-05	0.00065637
13	70724516	71526791	1702	50	-2.806e-05	9.5532e-10	3.0908e-05	-0.90785	0.36396	4.6907e-05	0.00068218
13	47431079	49383962	3081	50	2.8538e-05	1.1257e-09	3.3551e-05	0.8506	0.39499	-1.0562e-05	0.00027813
13	73934089	75670143	3040	50	3.1727e-05	1.3949e-09	3.7349e-05	0.84947	0.39562	2.4524e-05	0.00048716
13	37498185	38878163	2453	50	4.355e-05	2.7079e-09	5.2038e-05	0.83688	0.40266	0.00010561	0.00029272
13	55817131	57554217	2207	50	-3.4824e-05	1.8272e-09	4.2746e-05	-0.81467	0.41526	3.5893e-05	0.00059405
13	113572488	115109853	2606	50	2.8596e-05	1.2582e-09	3.5471e-05	0.8062	0.42013	-1.0186e-05	0.00044489
13	85610916	88559882	5078	50	2.9618e-05	1.42e-09	3.7683e-05	0.78597	0.43189	7.2916e-05	0.00030697
13	54682864	55817131	1779	50	3.0764e-05	1.541e-09	3.9255e-05	0.78369	0.43322	2.4046e-05	0.0002076
13	63971559	65200602	2448	50	-2.5245e-05	1.0626e-09	3.2598e-05	-0.77444	0.43867	0.00035591	0.00071916
13	97519210	98938919	1618	50	-2.1919e-05	1.1155e-09	3.3398e-05	-0.65629	0.51164	9.7282e-05	0.00033533
13	75670143	77410555	3116	50	-2.222e-05	1.3413e-09	3.6624e-05	-0.6067	0.54405	1.7539e-05	0.00024992
13	22242174	23594702	2924	50	-1.8278e-05	1.0447e-09	3.2321e-05	-0.56551	0.57173	5.9334e-05	0.00059286
13	65200602	67844453	3525	50	-2.3711e-05	2.0092e-09	4.4824e-05	-0.52898	0.59682	2.0647e-05	0.00032635
13	109121210	109815112	1429	50	2.2378e-05	1.8001e-09	4.2427e-05	0.52745	0.59788	4.592e-05	0.00025091
13	51591091	53339622	1503	50	1.9251e-05	1.4335e-09	3.7861e-05	0.50846	0.61113	2.4483e-05	0.001006
13	58410626	59302271	1430	45	1.9711e-05	1.8472e-09	4.2979e-05	0.45862	0.64651	3.8975e-05	0.00032526
13	109815112	111232073	3307	50	-1.5457e-05	1.3698e-09	3.701e-05	-0.41765	0.6762	2.5246e-05	0.0001814
13	49383962	51591091	2975	50	1.7033e-05	1.6997e-09	4.1227e-05	0.41316	0.67949	5.8578e-05	0.00029943
13	59302271	60854778	2284	50	-1.3686e-05	1.3165e-09	3.6284e-05	-0.3772	0.70602	3.5501e-05	0.00045523
13	25784362	27284362	2369	50	-1.3959e-05	1.4408e-09	3.7958e-05	-0.36774	0.71306	5.8581e-05	0.00026991
13	23594702	24531937	2571	50	-9.5393e-06	1.2204e-09	3.4934e-05	-0.27307	0.7848	6.1101e-05	0.00018969
13	106247554	106750000	1167	50	-9.5238e-06	1.2192e-09	3.4917e-05	-0.27276	0.78504	8.7313e-06	0.00038766
13	46495214	47431079	1443	50	9.2973e-06	1.2625e-09	3.5531e-05	0.26166	0.79358	3.7614e-05	0.00039415
13	19020013	20686720	2949	50	-7.9966e-06	9.5724e-10	3.0939e-05	-0.25846	0.79605	0.00012652	0.00052936
13	61591949	63971559	4140	50	-9.3792e-06	1.6548e-09	4.068e-05	-0.23056	0.81765	-9.1477e-06	0.00017145
13	33776903	35026464	1647	50	-7.5966e-06	1.2284e-09	3.5049e-05	-0.21674	0.82841	7.4709e-06	0.00012567
13	82581814	84133144	2581	50	7.8428e-06	1.4141e-09	3.7605e-05	0.20856	0.83479	8.4476e-06	0.00017473
13	30483267	32301815	3185	50	7.2096e-06	1.387e-09	3.7242e-05	0.19358	0.8465	1.4036e-05	0.00016509
13	29257551	30483267	2359	50	-6.8665e-06	1.3751e-09	3.7083e-05	-0.18517	0.8531	2.3627e-05	0.00053547
13	77410555	78808813	1637	50	-7.0022e-06	1.4844e-09	3.8528e-05	-0.18174	0.85579	7.7268e-05	0.0003762
13	108189877	109121210	1729	50	4.0461e-06	1.4351e-09	3.7883e-05	0.1068	0.91494	4.2721e-05	0.00011498
13	93129691	93586455	604	34	-3.132e-06	9.4729e-10	3.0778e-05	-0.10176	0.91895	8.5625e-06	0.00029167
13	38878163	41069263	3488	50	-1.7321e-06	1.8498e-09	4.3009e-05	-0.040273	0.96788	0.00011319	0.00055257
13	78808813	80585676	2379	50	3.5443e-07	1.7795e-09	4.2184e-05	0.008402	0.9933	6.5735e-05	0.00057794
14	103012102	105001723	3169	50	-0.00020257	2.4463e-09	4.946e-05	-4.0956	4.2101e-05	6.2308e-05	0.00043466
14	59448336	61680424	3009	50	-0.00013838	1.8543e-09	4.3062e-05	-3.2134	0.0013116	4.9945e-05	0.0004456
14	78561945	80186579	2216	50	-0.00012045	1.666e-09	4.0816e-05	-2.9511	0.0031666	5.1133e-06	0.00069709
14	26135686	28466533	3435	50	-9.438e-05	1.2818e-09	3.5803e-05	-2.6361	0.0083859	0.00016799	0.00034977
14	51493572	53474383	3628	50	-0.00010078	1.7611e-09	4.1966e-05	-2.4016	0.016324	6.786e-05	0.00048012
14	84241633	85746319	2586	50	-0.0001009	1.8039e-09	4.2472e-05	-2.3756	0.017521	9.2292e-06	0.00027938
14	50507760	51493572	1550	50	9.1707e-05	1.8494e-09	4.3005e-05	2.1325	0.032968	3.0002e-06	0.0006052
14	94325285	95750867	3275	50	7.006e-05	1.1359e-09	3.3704e-05	2.0787	0.037645	6.7347e-05	0.00046051
14	72889615	76444767	4857	50	-8.4758e-05	1.7456e-09	4.1781e-05	-2.0286	0.042495	1.5421e-05	0.00022571
14	29972145	32383265	3010	50	-9.9232e-05	2.4377e-09	4.9374e-05	-2.0098	0.04445	1.579e-06	0.00022164
14	41615502	43137389	2209	50	-7.6741e-05	1.5124e-09	3.889e-05	-1.9733	0.04846	3.6803e-05	0.00029936
14	23018665	24905123	3001	50	5.7982e-05	1.1967e-09	3.4593e-05	1.6761	0.093713	1.8201e-05	0.00016595
14	44543227	46081896	2036	50	5.9096e-05	1.2863e-09	3.5865e-05	1.6477	0.09941	3.2722e-05	0.00055034
14	55233681	56216880	1689	50	-6.3494e-05	1.5113e-09	3.8875e-05	-1.6333	0.10241	4.119e-05	0.00055374
14	34846251	35859593	1928	50	-5.7052e-05	1.4166e-09	3.7638e-05	-1.5158	0.12957	6.6851e-05	0.0002679
14	35859593	38667725	3381	50	-5.1363e-05	1.1742e-09	3.4267e-05	-1.4989	0.1339	3.5814e-05	0.00047915
14	21589402	23018665	3306	50	-4.4369e-05	9.344e-10	3.0568e-05	-1.4515	0.14664	9.5077e-05	0.00024172
14	61680424	63790015	3472	50	-5.338e-05	1.442e-09	3.7974e-05	-1.4057	0.15982	3.3306e-05	0.00042217
14	56216880	57481262	2354	50	5.6745e-05	1.7013e-09	4.1247e-05	1.3757	0.1689	0.00020842	0.00030776
14	66399555	67992317	1595	50	-4.7291e-05	1.6258e-09	4.0321e-05	-1.1729	0.24085	6.976e-05	0.00055297
14	49005471	50507760	1915	50	-4.2336e-05	1.3323e-09	3.6501e-05	-1.1599	0.24611	9.3096e-05	0.00089071
14	80186579	81579714	2431	50	3.6972e-05	1.0268e-09	3.2044e-05	1.1538	0.24858	-8.7834e-06	0.00076286
14	67992317	71131957	4670	50	-4.4157e-05	1.5371e-09	3.9206e-05	-1.1263	0.26005	3.2936e-05	0.00021171
14	86647002	87635341	1468	50	4.305e-05	1.4689e-09	3.8327e-05	1.1233	0.26133	1.9962e-05	0.00021377
14	96262415	98341162	3415	50	-4.1246e-05	1.4368e-09	3.7905e-05	-1.0881	0.27653	9.4148e-05	0.0017841
14	83138097	84241633	1868	50	-3.4208e-05	1.0233e-09	3.1989e-05	-1.0693	0.28492	0.00014864	0.00018733
14	98341162	99138532	1745	50	4.2844e-05	1.7122e-09	4.1379e-05	1.0354	0.30048	0.00010856	0.00032322
14	65220298	66399555	1644	50	-4.0112e-05	1.5064e-09	3.8812e-05	-1.0335	0.30137	2.924e-05	0.00053867
14	95750867	96262415	1242	50	-3.2622e-05	1.0716e-09	3.2735e-05	-0.99655	0.31898	2.307e-05	0.00045701
14	38667725	40341990	2802	50	-4.2415e-05	2.2771e-09	4.7719e-05	-0.88885	0.37409	4.5841e-05	0.00099993
14	63790015	65220298	1793	50	-3.3214e-05	1.466e-09	3.8288e-05	-0.86748	0.38568	7.973e-05	0.00051913
14	101534307	103012102	2271	50	3.1101e-05	1.5412e-09	3.9258e-05	0.79222	0.42823	8.2217e-05	0.00054352
14	32383265	34846251	4325	50	-3.1597e-05	1.6601e-09	4.0744e-05	-0.77549	0.43805	8.0581e-06	0.00066968
14	40341990	41615502	2887	50	-2.7397e-05	1.2484e-09	3.5333e-05	-0.77538	0.43811	4.2375e-05	0.000486
14	89497643	91296860	2944	50	-2.8075e-05	1.4644e-09	3.8267e-05	-0.73364	0.46317	2.6015e-05	0.00036354
14	77229472	78561945	2811	50	-2.3715e-05	1.1399e-09	3.3762e-05	-0.70241	0.48242	5.8959e-05	0.00029882
14	105001723	106340358	1244	50	-2.4865e-05	1.2674e-09	3.56e-05	-0.69845	0.4849	3.186e-05	0.000533
14	53997831	55233681	1501	50	-1.9001e-05	9.3473e-10	3.0573e-05	-0.62147	0.53429	2.9478e-05	0.00038569
14	76444767	77229472	1551	50	-2.2262e-05	1.4741e-09	3.8393e-05	-0.57984	0.56202	0.00021115	0.00053712
14	91296860	93132299	3321	50	1.9836e-05	1.3896e-09	3.7277e-05	0.53212	0.59464	6.4037e-05	0.00016076
14	46749130	48573586	2999	50	-2.0849e-05	1.6279e-09	4.0348e-05	-0.51674	0.60534	7.4962e-05	0.00059614
14	46081896	46749130	1030	31	1.1431e-05	5.9348e-10	2.4361e-05	0.46923	0.6389	4.1189e-05	0.00034037
14	93132299	94325285	1811	50	-1.6627e-05	1.3885e-09	3.7263e-05	-0.4462	0.65545	4.243e-05	0.00021292
14	81579714	83138097	2252	50	-1.6211e-05	1.5994e-09	3.9993e-05	-0.40536	0.68522	0.00011766	0.00056257
14	106340358	107289454	969	34	-1.192e-05	9.58e-10	3.0952e-05	-0.38511	0.70015	3.244e-05	0.00023784
14	99138532	101534307	3409	50	-1.5031e-05	1.5402e-09	3.9246e-05	-0.38301	0.70171	2.3689e-05	0.00032955
14	48573586	49005471	826	25	-1.1442e-05	9.7356e-10	3.1202e-05	-0.36671	0.71384	1.6686e-05	0.00042717
14	24905123	26135686	2571	50	-1.2612e-05	1.2294e-09	3.5062e-05	-0.35971	0.71907	2.8911e-05	0.00013058
14	85746319	86647002	1433	50	1.2014e-05	1.2122e-09	3.4817e-05	0.34507	0.73004	4.1038e-05	0.00042158
14	28466533	29972145	2044	50	-1.3866e-05	2.3631e-09	4.8612e-05	-0.28524	0.77546	0.00017729	0.00027797
14	57481262	59448336	2867	50	-7.4471e-06	9.8878e-10	3.1445e-05	-0.23683	0.81279	1.8697e-05	0.00024975
14	19002084	21589402	2803	50	4.0141e-06	1.0539e-09	3.2463e-05	0.12365	0.90159	1.8347e-05	0.00037841
14	43137389	44543227	2464	50	-3.6084e-06	1.1009e-09	3.318e-05	-0.10875	0.9134	-1.2228e-05	0.00049357
14	87635341	89497643	2822	50	-2.3124e-06	1.2282e-09	3.5046e-05	-0.065981	0.94739	3.0328e-05	0.00031848
14	53474383	53997831	1006	42	7.9518e-07	7.9653e-10	2.8223e-05	0.028175	0.97752	3.2299e-05	0.00026708
14	71131957	72889615	2819	50	-1.9072e-07	2.4594e-09	4.9592e-05	-0.0038459	0.99693	3.5572e-05	0.00041975
15	53069096	54508528	2779	50	-0.00015142	1.5271e-09	3.9078e-05	-3.8749	0.00010668	4.0763e-05	0.0003239
15	76398624	78516053	2847	50	0.00016734	1.8908e-09	4.3483e-05	3.8485	0.00011885	6.664e-05	0.00038217
15	37456502	38530777	1679	50	-0.00011302	1.4123e-09	3.758e-05	-3.0074	0.0026352	7.7566e-05	0.00028186
15	78516053	80860978	4296	50	-0.00014586	2.3537e-09	4.8515e-05	-3.0064	0.0026435	5.6631e-05	0.00031564
15	90475551	92164392	2695	50	-0.00013324	2.2272e-09	4.7193e-05	-2.8233	0.0047539	4.1398e-05	0.00036264
15	48136048	50008043	1835	50	9.0764e-05	1.3095e-09	3.6187e-05	2.5082	0.012135	1.8963e-05	0.00032923
15	92164392	93780902	3211	50	9.942e-05	1.6523e-09	4.0649e-05	2.4458	0.014452	5.5917e-05	0.00050359
15	71922649	73628714	1394	50	8.7622e-05	1.495e-09	3.8666e-05	2.2661	0.023443	1.787e-05	0.00037657
15	58441366	59694116	1987	50	-0.00013001	3.3087e-09	5.7521e-05	-2.2602	0.02381	4.1043e-05	0.00061029
15	29338502	30165568	1302	50	-6.9345e-05	1.183e-09	3.4394e-05	-2.0162	0.043782	-6.535e-08	0.00024316
15	27298112	29338502	1854	50	-6.6481e-05	1.0957e-09	3.3101e-05	-2.0084	0.044596	1.2839e-05	0.00044465
15	59694116	61265836	2508	50	6.704e-05	1.1947e-09	3.4565e-05	1.9395	0.052439	6.7974e-05	0.00065566
15	98030910	99244059	2815	50	7.1504e-05	1.4226e-09	3.7718e-05	1.8958	0.057991	-7.6036e-06	0.00033884
15	55136269	56901773	3220	50	7.6835e-05	1.9006e-09	4.3596e-05	1.7624	0.077996	7.6545e-05	0.00047229
15	61265836	63215222	3186	50	7.8681e-05	2.0707e-09	4.5505e-05	1.7291	0.083794	0.00010286	0.00054336
15	40384132	41177514	1011	50	7.5468e-05	2.0648e-09	4.544e-05	1.6608	0.096747	0.00010691	0.0005274
15	67094767	69017999	2742	50	-6.0181e-05	1.3261e-09	3.6416e-05	-1.6526	0.09841	3.4303e-05	0.00026481
15	84260468	86652905	3634	50	6.9734e-05	1.7939e-09	4.2355e-05	1.6464	0.099678	2.9506e-05	0.00042684
15	73628714	76398624	2439	50	-7.1236e-05	1.9278e-09	4.3907e-05	-1.6224	0.10471	1.7553e-05	0.00026939
15	44198049	46618787	2050	50	5.8319e-05	1.3164e-09	3.6282e-05	1.6074	0.10797	5.6015e-05	0.00033657
15	69017999	70133341	1170	50	5.4042e-05	1.1713e-09	3.4224e-05	1.5791	0.11432	4.0399e-05	0.00041138
15	24195127	25108590	2709	50	-4.2915e-05	8.6536e-10	2.9417e-05	-1.4589	0.1446	2.5331e-05	0.00021817
15	51677560	53069096	1516	50	5.3742e-05	1.7823e-09	4.2217e-05	1.273	0.20303	1.9904e-05	0.00034555
15	100636847	101552694	1968	50	4.5061e-05	1.3373e-09	3.6569e-05	1.2322	0.21786	4.453e-05	0.00022283
15	31591821	32441811	1178	50	3.9388e-05	1.2104e-09	3.4791e-05	1.1321	0.25758	1.3657e-05	0.00043072
15	56901773	58441366	2350	50	-4.1343e-05	1.355e-09	3.681e-05	-1.1232	0.26137	6.0205e-05	0.00024608
15	46618787	48136048	2215	50	4.6586e-05	1.721e-09	4.1484e-05	1.123	0.26145	1.7329e-05	0.00027579
15	93780902	94924330	2584	50	-3.4608e-05	1.0645e-09	3.2627e-05	-1.0607	0.28883	-1.0626e-05	0.00069716
15	50008043	51677560	2592	50	3.7917e-05	1.6589e-09	4.0729e-05	0.93095	0.35188	0.00010535	0.00039937
15	42776399	44198049	1040	38	3.5142e-05	1.5108e-09	3.887e-05	0.9041	0.36594	4.425e-06	0.00041833
15	94924330	96141596	2400	50	3.1179e-05	1.2588e-09	3.548e-05	0.87877	0.37953	1.6708e-05	0.00021298
15	38530777	40384132	2961	50	-3.5234e-05	1.756e-09	4.1905e-05	-0.84082	0.40045	0.00011649	0.00030671
15	35083251	37456502	3649	50	2.6855e-05	1.3428e-09	3.6645e-05	0.73284	0.46366	3.3344e-05	0.00035014
15	63215222	65104668	1868	50	-2.9747e-05	1.914e-09	4.3749e-05	-0.67995	0.49653	1.5099e-05	0.00025721
15	41177514	42776399	2135	50	-2.3884e-05	1.4296e-09	3.781e-05	-0.63169	0.52759	1.3855e-05	0.00032438
15	32441811	34015425	2394	50	2.1551e-05	1.3293e-09	3.6459e-05	0.59111	0.55445	-1.841e-05	0.0003498
15	101552694	102520966	1567	50	-2.265e-05	1.5821e-09	3.9776e-05	-0.56944	0.56905	6.5272e-05	0.00029097
15	70133341	71922649	2850	50	2.0616e-05	1.4804e-09	3.8476e-05	0.5358	0.5921	4.1232e-05	0.00038489
15	54508528	55136269	1363	50	1.723e-05	1.1057e-09	3.3252e-05	0.51817	0.60434	5.3513e-05	0.00051274
15	96141596	98030910	3052	50	-1.9487e-05	1.4565e-09	3.8164e-05	-0.5106	0.60963	1.6201e-05	0.0001628
15	88369943	90475551	3098	50	2.0548e-05	2.0585e-09	4.537e-05	0.45289	0.65063	4.4295e-05	0.0005041
15	99244059	100636847	2907	50	1.6605e-05	1.3465e-09	3.6695e-05	0.45251	0.6509	0.00013227	0.00041705
15	80860978	84260468	3345	50	2.0408e-05	2.1797e-09	4.6687e-05	0.43712	0.66202	5.2087e-05	0.00037901
15	65104668	67094767	2474	50	1.3155e-05	1.0867e-09	3.2965e-05	0.39907	0.68985	2.2121e-05	0.00040776
15	25108590	27298112	3888	50	8.8734e-06	1.4841e-09	3.8524e-05	0.23033	0.81783	2.6218e-05	0.00020557
15	21131604	24195127	1817	50	-4.7808e-06	1.0416e-09	3.2274e-05	-0.14813	0.88224	3.9888e-05	0.00024906
15	34015425	35083251	1904	50	-5.5875e-06	1.87e-09	4.3244e-05	-0.12921	0.89719	1.1081e-05	0.00027517
15	86652905	88369943	3177	50	3.9123e-06	1.2816e-09	3.58e-05	0.10928	0.91298	2.848e-05	0.00052579
15	30165568	31591821	1284	50	-2.2094e-06	1.0167e-09	3.1886e-05	-0.069291	0.94476	3.4691e-05	0.00030088
15	20001200	21131604	119	9	1.2118e-06	4.4958e-10	2.1203e-05	0.057151	0.95443	6.0204e-05	0.00032315
16	4001196	5118345	1933	50	-0.00011367	1.868e-09	4.322e-05	-2.6301	0.0085355	2.9247e-05	0.00042908
16	9799419	10426032	1469	50	-0.00010384	1.7148e-09	4.1411e-05	-2.5075	0.012158	1.2618e-05	0.00055146
16	25986862	27445755	3006	50	-8.1286e-05	1.0959e-09	3.3104e-05	-2.4554	0.014071	2.049e-05	0.00019371
16	52035823	53382572	2096	50	-7.2422e-05	1.407e-09	3.7509e-05	-1.9308	0.053513	3.7075e-05	0.00021525
16	5118345	5891580	1817	50	-6.5293e-05	1.3826e-09	3.7183e-05	-1.756	0.079091	0.00037169	0.00077464
16	65938566	68841363	2972	50	-7.2616e-05	1.728e-09	4.1569e-05	-1.7469	0.080659	2.658e-05	0.00031526
16	20150571	22448904	1784	50	-7.0148e-05	1.6155e-09	4.0194e-05	-1.7452	0.080943	2.553e-05	0.00037943
16	57664330	59045405	2709	50	-6.5849e-05	1.4648e-09	3.8272e-05	-1.7206	0.085332	-1.4023e-05	0.00031139
16	63691589	65938566	3725	50	-7.8496e-05	2.3531e-09	4.8509e-05	-1.6182	0.10562	4.52e-05	0.00059868
16	13154437	14464002	2517	50	-7.6405e-05	2.3407e-09	4.838e-05	-1.5793	0.11428	5.9536e-05	0.000423
16	24136875	25986862	3607	50	-6.3559e-05	1.6291e-09	4.0362e-05	-1.5747	0.11532	0.00010507	0.00046982
16	7529121	8338519	2423	50	-5.3162e-05	1.2365e-09	3.5165e-05	-1.5118	0.13058	7.8774e-05	0.0006083
16	62229849	63691589	2155	50	-5.492e-05	1.3644e-09	3.6938e-05	-1.4868	0.13707	3.6251e-05	0.00026212
16	27445755	29036613	1465	50	-5.0788e-05	1.3219e-09	3.6358e-05	-1.3969	0.16244	0.00011686	0.00071791
16	6893551	7529121	2182	50	5.4503e-05	1.6609e-09	4.0754e-05	1.3374	0.1811	-2.0854e-05	0.0003195
16	84445883	85148685	2087	50	-4.5115e-05	1.2912e-09	3.5933e-05	-1.2555	0.20928	1.401e-05	0.00029927
16	89041165	90292812	1833	50	-5.4534e-05	1.9e-09	4.3589e-05	-1.2511	0.2109	6.4643e-05	0.00033128
16	14464002	16154060	1333	50	-4.2324e-05	1.2296e-09	3.5066e-05	-1.207	0.22744	2.0156e-05	0.00019784
16	72935150	74971503	3035	50	4.6928e-05	1.548e-09	3.9345e-05	1.1927	0.23297	3.7594e-05	0.00026447
16	11520161	12613098	2020	50	-5.0235e-05	1.8128e-09	4.2577e-05	-1.1799	0.23805	7.9206e-05	0.00031303
16	77523678	78456292	2939	50	-3.2607e-05	8.7651e-10	2.9606e-05	-1.1014	0.27074	7.6898e-05	0.00040222
16	46399473	49007926	1326	50	3.446e-05	1.0328e-09	3.2138e-05	1.0723	0.2836	3.5283e-05	0.00038039
16	22448904	24136875	2322	50	-4.2842e-05	1.8299e-09	4.2778e-05	-1.0015	0.31658	4.0922e-05	0.00018841
16	31382943	46399473	896	47	-2.5847e-05	7.5659e-10	2.7506e-05	-0.93969	0.34738	4.3827e-05	0.00040139
16	55903774	57664330	2824	50	-3.9273e-05	1.917e-09	4.3784e-05	-0.89699	0.36973	7.377e-05	0.00043971
16	78456292	79134815	2146	50	2.8449e-05	1.1421e-09	3.3794e-05	0.84182	0.39989	2.882e-05	0.0002585
16	87647349	89041165	3311	50	3.3036e-05	1.603e-09	4.0037e-05	0.82513	0.4093	2.3279e-05	0.00018379
16	85148685	86156599	2138	50	-2.9514e-05	1.3593e-09	3.6868e-05	-0.80054	0.4234	4.4863e-05	0.00046882
16	8338519	9799419	3688	50	2.5669e-05	1.2409e-09	3.5226e-05	0.72867	0.4662	1.5924e-05	0.00038429
16	17644749	18643607	985	50	2.5222e-05	1.1994e-09	3.4632e-05	0.72827	0.46645	-2.7342e-05	0.00024503
16	74971503	75977954	1506	50	2.5295e-05	1.2287e-09	3.5052e-05	0.72163	0.47052	-7.6454e-06	0.00012953
16	80297374	81772536	3400	50	2.0971e-05	8.513e-10	2.9177e-05	0.71874	0.4723	1.1516e-05	0.00026025
16	59045405	60745694	2662	50	2.3251e-05	1.2725e-09	3.5672e-05	0.65179	0.51454	3.9987e-05	0.0006365
16	12613098	13154437	1550	50	-2.0656e-05	1.0809e-09	3.2877e-05	-0.62828	0.52982	2.5428e-05	0.00034482
16	60745694	62229849	1816	50	2.1671e-05	1.197e-09	3.4597e-05	0.62638	0.53107	5.4492e-05	0.00018092
16	10426032	11520161	2338	50	1.7981e-05	8.8836e-10	2.9805e-05	0.60329	0.54631	3.9805e-05	0.00047285
16	71054028	72935150	1863	50	-2.2375e-05	1.9719e-09	4.4406e-05	-0.50388	0.61435	3.9119e-05	0.00023812
16	75977954	77523678	3416	50	1.9104e-05	1.4504e-09	3.8084e-05	0.50163	0.61593	4.7435e-07	0.00032986
16	29036613	31382943	1551	50	2.3244e-05	2.2339e-09	4.7264e-05	0.4918	0.62286	0.00014307	0.00052596
16	86815411	87647349	1447	50	-1.5888e-05	1.0795e-09	3.2856e-05	-0.48357	0.62869	1.1758e-06	0.00041292
16	83477208	84445883	2986	50	-1.702e-05	1.2427e-09	3.5252e-05	-0.48281	0.62923	6.3507e-05	0.00015764
16	53382572	55903774	4494	50	1.5998e-05	1.3002e-09	3.6058e-05	0.44369	0.65727	4.8299e-05	0.0005744
16	1207206	2764829	2548	50	-1.5227e-05	1.2654e-09	3.5572e-05	-0.42805	0.66862	9.4518e-06	0.00018352
16	81772536	82747728	2315	50	-1.6149e-05	1.6436e-09	4.0541e-05	-0.39834	0.69038	4.6222e-05	0.00034695
16	79134815	80297374	2764	50	-1.4511e-05	1.335e-09	3.6537e-05	-0.39717	0.69124	4.1847e-05	0.00059029
16	2764829	4001196	1773	50	-1.2781e-05	1.3458e-09	3.6685e-05	-0.34839	0.72754	1.4275e-05	0.00019738
16	18643607	20150571	2118	50	1.1737e-05	1.5674e-09	3.959e-05	0.29646	0.76688	4.9269e-05	0.00039077
16	86156599	86815411	1813	50	7.633e-06	9.455e-10	3.0749e-05	0.24824	0.80395	1.7011e-05	0.00032434
16	5891580	6893551	2786	50	9.9426e-06	1.6187e-09	4.0233e-05	0.24713	0.80481	3.7787e-05	0.00032152
16	82747728	83477208	2291	50	-6.2047e-06	1.482e-09	3.8497e-05	-0.16117	0.87196	5.2924e-05	0.00052727
16	68841363	71054028	2063	50	-5.5777e-06	1.654e-09	4.0669e-05	-0.13715	0.89091	4.338e-05	0.0005015
16	60054	1207206	2261	50	4.7792e-06	1.2775e-09	3.5743e-05	0.13371	0.89363	2.0198e-05	0.00046456
16	16154060	17644749	1603	50	4.4103e-06	1.3459e-09	3.6686e-05	0.12022	0.90431	3.3929e-05	0.00032879
16	49007926	52035823	4367	50	-1.738e-06	1.4455e-09	3.802e-05	-0.045713	0.96354	2.1577e-05	0.00017461
17	9965921	11102815	1899	50	-0.00014666	1.3003e-09	3.606e-05	-4.067	4.7622e-05	7.7871e-05	0.00057154
17	1172399	1928731	1640	50	0.00012019	1.369e-09	3.7e-05	3.2483	0.0011611	8.7131e-05	0.00062363
17	55357541	57487512	2516	50	-0.00012936	1.6951e-09	4.1171e-05	-3.142	0.0016782	-5.8844e-06	0.00032136
17	1928731	3702312	2966	50	-0.0001202	1.6887e-09	4.1093e-05	-2.925	0.0034447	5.8183e-05	0.00062735
17	12534769	13180372	1414	50	0.00010982	1.7547e-09	4.189e-05	2.6217	0.0087501	3.3845e-05	0.00080709
17	43056905	45876022	4056	50	-9.6823e-05	2.0114e-09	4.4849e-05	-2.1589	0.03086	6.7956e-05	0.00037025
17	7317398	8306425	1251	50	8.8277e-05	1.8287e-09	4.2763e-05	2.0643	0.038987	3.1742e-05	0.00023161
17	78837588	80034408	2162	50	-7.9033e-05	1.5085e-09	3.884e-05	-2.0348	0.041867	3.8427e-05	0.00047049
17	36809344	38877404	2284	50	6.9534e-05	1.6336e-09	4.0417e-05	1.7204	0.08536	-1.5428e-05	0.00043297
17	59312755	61545589	1915	50	-5.7139e-05	1.2789e-09	3.5762e-05	-1.5978	0.11009	0.00010322	0.0004073
17	45876022	47517400	2405	50	-6.1686e-05	1.5654e-09	3.9566e-05	-1.5591	0.11897	6.9601e-05	0.00084896
17	32912798	34469036	2287	50	-4.7547e-05	9.7006e-10	3.1146e-05	-1.5266	0.12686	3.4641e-05	0.00020987
17	21290357	27334244	2801	50	-4.5354e-05	9.2986e-10	3.0494e-05	-1.4873	0.13693	7.4142e-05	0.00056057
17	57487512	59312755	1077	50	-5.474e-05	1.5262e-09	3.9067e-05	-1.4012	0.16116	4.5058e-05	0.00032135
17	76263413	77298636	2357	50	4.9847e-05	1.2814e-09	3.5797e-05	1.3925	0.16378	2.6444e-05	0.00018397
17	72672203	74375560	2258	50	-5.2894e-05	1.6897e-09	4.1106e-05	-1.2868	0.19817	1.5983e-05	0.00022333
17	31538425	32912798	2900	50	4.1932e-05	1.2658e-09	3.5578e-05	1.1786	0.23855	0.00010057	0.00024239
17	47517400	49898957	3120	50	-4.6278e-05	1.7451e-09	4.1774e-05	-1.1078	0.26794	6.39e-05	0.00051863
17	3702312	4696261	1915	50	3.91e-05	1.4028e-09	3.7454e-05	1.0439	0.29651	6.985e-05	0.00021631
17	61545589	63148128	1413	50	-3.8183e-05	1.6733e-09	4.0906e-05	-0.93343	0.3506	5.8399e-05	0.00034863
17	53599432	55357541	2594	50	-3.5045e-05	1.4539e-09	3.813e-05	-0.91911	0.35804	3.6568e-05	0.00035243
17	18856320	21290357	1744	50	-3.7185e-05	1.782e-09	4.2214e-05	-0.88088	0.37838	3.5648e-05	0.00049117
17	64800430	67858770	4215	50	-3.1864e-05	1.4204e-09	3.7688e-05	-0.84546	0.39785	4.1157e-05	0.00034645
17	49898957	50719055	1193	48	-2.5774e-05	9.9092e-10	3.1479e-05	-0.81879	0.41291	7.6322e-05	0.00012347
17	50719055	51826118	1965	50	-3.0488e-05	1.4103e-09	3.7554e-05	-0.81184	0.41689	3.6943e-05	0.00026896
17	67858770	69387817	2864	50	2.5661e-05	1.1674e-09	3.4168e-05	0.75104	0.45263	9.8297e-06	0.00047231
17	63148128	64800430	2616	50	-2.3827e-05	1.233e-09	3.5114e-05	-0.67856	0.49742	-4.7197e-06	0.00063173
17	34469036	36809344	2459	50	2.5389e-05	1.7381e-09	4.169e-05	0.60899	0.54253	6.4611e-05	0.00028816
17	29786491	31538425	2461	50	1.9335e-05	1.1579e-09	3.4027e-05	0.56822	0.56988	6.5513e-05	0.00072387
17	5741334	7317398	3009	50	1.9302e-05	1.2285e-09	3.505e-05	0.55069	0.58184	0.00021341	0.00042591
17	13894637	15019097	2780	50	-1.9261e-05	1.4307e-09	3.7824e-05	-0.50922	0.6106	2.0751e-05	0.00069193
17	41772087	43056905	1481	50	-2.0439e-05	1.6189e-09	4.0236e-05	-0.50797	0.61147	7.996e-05	0.00030735
17	8306425	9965921	2805	50	1.5199e-05	1.0566e-09	3.2505e-05	0.46759	0.64008	2.8558e-05	0.00020966
17	15019097	16412342	1398	50	1.5234e-05	1.3404e-09	3.6612e-05	0.4161	0.67734	-1.195e-05	0.00036068
17	69387817	72672203	5947	50	-1.2591e-05	9.3218e-10	3.0532e-05	-0.4124	0.68005	4.2021e-05	0.00062915
17	80034408	81194908	2000	50	1.621e-05	1.6255e-09	4.0317e-05	0.40207	0.68763	7.8434e-05	0.00068401
17	51826118	53599432	2753	50	-1.6087e-05	1.6143e-09	4.0179e-05	-0.40038	0.68888	4.0871e-05	0.00038259
17	16412342	18856320	2563	50	-1.3603e-05	1.6139e-09	4.0173e-05	-0.33861	0.73491	9.5777e-06	0.00061449
17	27334244	29786491	1978	50	1.3114e-05	1.7677e-09	4.2044e-05	0.3119	0.75512	4.7679e-05	0.00044458
17	74375560	76263413	3710	50	-9.3437e-06	1.2306e-09	3.508e-05	-0.26635	0.78997	7.5534e-05	0.00076398
17	39899810	41772087	2044	50	-9.5076e-06	1.4702e-09	3.8344e-05	-0.24796	0.80417	8.6033e-05	0.00029804
17	56	1172399	2385	50	5.0748e-06	1.1324e-09	3.3651e-05	0.15081	0.88013	3.8592e-05	0.00020534
17	13180372	13894637	1815	50	-4.0745e-06	1.0607e-09	3.2568e-05	-0.12511	0.90044	0.00011711	0.00027591
17	77298636	78837588	3348	50	-4.6731e-06	1.7164e-09	4.1429e-05	-0.1128	0.91019	3.2602e-05	0.00023393
17	4696261	5741334	1661	50	3.6579e-06	1.6069e-09	4.0086e-05	0.091251	0.92729	0.00010618	0.00085221
17	38877404	39899810	1969	50	-2.3935e-06	9.9036e-10	3.147e-05	-0.076055	0.93938	9.2391e-05	0.00020513
17	11102815	12534769	2422	50	-1.2035e-06	1.2828e-09	3.5817e-05	-0.033602	0.97319	2.213e-05	0.00021291
18	26875587	27866478	1712	50	0.00012184	1.4914e-09	3.8618e-05	3.155	0.001605	6.1907e-06	0.00035218
18	60277715	61820252	2279	50	-0.00011466	1.6411e-09	4.051e-05	-2.8304	0.0046485	2.6325e-06	0.00037243
18	3891658	5834180	3706	50	-0.00011632	1.7161e-09	4.1426e-05	-2.8078	0.0049888	5.3319e-05	0.00032384
18	36365490	37684367	1737	50	-9.6424e-05	1.4561e-09	3.8158e-05	-2.5269	0.011506	3.5427e-05	0.00019857
18	63463402	64252801	1519	50	-7.4578e-05	9.253e-10	3.0419e-05	-2.4517	0.014218	3.3866e-05	0.00043308
18	66125817	67175820	1420	50	-8.7382e-05	1.2777e-09	3.5745e-05	-2.4446	0.014501	5.6571e-05	0.00045295
18	5834180	7090485	2199	50	-8.0813e-05	1.3503e-09	3.6747e-05	-2.1992	0.027863	-2.4819e-05	0.00027975
18	47730584	51062185	5273	50	-8.6198e-05	1.9701e-09	4.4386e-05	-1.942	0.052136	5.5996e-05	0.00024124
18	31780067	33861964	2728	50	-7.0742e-05	1.6172e-09	4.0214e-05	-1.7591	0.078557	4.8705e-06	0.00048151
18	77149991	78017158	1978	50	-8.8342e-05	2.5549e-09	5.0546e-05	-1.7477	0.080508	1.405e-05	0.00017648
18	7090485	8498931	2163	50	-4.1997e-05	9.888e-10	3.1445e-05	-1.3356	0.18169	-1.3302e-06	0.00017202
18	42922106	44299246	2318	50	5.1355e-05	1.4957e-09	3.8674e-05	1.3279	0.18421	4.7251e-05	0.00033283
18	27866478	30264066	3764	50	5.1148e-05	1.5276e-09	3.9084e-05	1.3087	0.19065	9.0631e-05	0.00049333
18	68621179	69621618	2280	50	4.0512e-05	1.0658e-09	3.2647e-05	1.2409	0.21463	3.9026e-05	0.00011251
18	74813815	75976317	3133	50	-4.3291e-05	1.2318e-09	3.5096e-05	-1.2335	0.2174	2.2551e-05	0.00013722
18	61820252	63463402	2876	50	4.2914e-05	1.3334e-09	3.6516e-05	1.1752	0.23992	4.3055e-05	0.00028524
18	44299246	45939732	2588	50	-4.2744e-05	1.4151e-09	3.7618e-05	-1.1363	0.25584	4.5854e-05	0.0003468
18	57630483	59020751	2048	50	-3.9196e-05	1.3792e-09	3.7137e-05	-1.0555	0.29122	8.9643e-05	0.00031679
18	39892648	42922106	4308	50	-4.0243e-05	1.6096e-09	4.012e-05	-1.0031	0.31583	3.8964e-05	0.00019128
18	37684367	39892648	2949	50	-3.5331e-05	1.3662e-09	3.6962e-05	-0.95587	0.33914	-1.111e-05	0.00041449
18	8498931	11075913	5671	50	-3.0797e-05	1.1316e-09	3.364e-05	-0.91551	0.35992	7.5854e-05	0.00026161
18	33861964	35075250	1527	50	-2.9484e-05	1.0448e-09	3.2324e-05	-0.91216	0.36169	6.4269e-05	0.00032943
18	59020751	60277715	2414	50	-3.3146e-05	1.3316e-09	3.6491e-05	-0.90834	0.3637	3.62e-05	0.00032206
18	51062185	51554175	1383	34	2.5754e-05	8.3374e-10	2.8875e-05	0.89191	0.37244	2.7954e-05	0.0004643
18	20649472	22996651	2872	50	2.9766e-05	1.1557e-09	3.3996e-05	0.87558	0.38126	7.8831e-05	0.00025934
18	24026191	25927682	2789	50	-3.0342e-05	1.2078e-09	3.4754e-05	-0.87306	0.38263	0.00011255	0.00048925
18	73526987	74813815	2686	50	2.8646e-05	1.1014e-09	3.3187e-05	0.86316	0.38805	4.6565e-05	0.00042048
18	35075250	36365490	2123	50	2.6098e-05	1.7514e-09	4.1849e-05	0.62362	0.53288	0.00016775	0.00023071
18	10644	912486	1949	50	1.9273e-05	1.0417e-09	3.2275e-05	0.59714	0.55041	4.9706e-06	0.00018683
18	55213838	56530220	2766	50	1.9738e-05	1.0932e-09	3.3064e-05	0.59696	0.55053	4.6288e-05	0.00020343
18	11075913	11905440	1408	50	1.9455e-05	1.0623e-09	3.2593e-05	0.59693	0.55056	1.5732e-05	0.00026399
18	51554175	55213838	4783	50	-3.4311e-05	3.3747e-09	5.8092e-05	-0.59064	0.55476	2.8637e-05	0.00033125
18	25927682	26875587	1277	49	-1.8864e-05	1.3933e-09	3.7327e-05	-0.50537	0.6133	-1.4642e-05	0.0012003
18	1942911	3891658	4094	50	1.6528e-05	1.0821e-09	3.2895e-05	0.50244	0.61536	1.0274e-05	0.00034427
18	45939732	47730584	3313	50	2.0468e-05	1.7536e-09	4.1876e-05	0.48876	0.62501	2.9313e-06	0.00059979
18	912486	1942911	1969	50	-1.6636e-05	1.2188e-09	3.4911e-05	-0.47653	0.6337	7.3751e-05	0.00052606
18	19485844	20649472	1541	50	1.5457e-05	1.1456e-09	3.3847e-05	0.45666	0.64791	5.1429e-05	0.00042008
18	71971462	73526987	2471	50	-1.534e-05	1.4272e-09	3.7778e-05	-0.40606	0.6847	1.7809e-05	0.00064019
18	71038474	71971462	2052	50	1.1058e-05	1.0879e-09	3.2984e-05	0.33525	0.73744	7.968e-05	0.00048052
18	30264066	31780067	1529	50	1.2406e-05	1.6137e-09	4.0171e-05	0.30883	0.75745	0.00015261	0.00079548
18	69621618	71038474	2779	50	-9.5982e-06	1.3396e-09	3.66e-05	-0.26225	0.79313	1.225e-05	0.00023432
18	75976317	77149991	2759	50	-6.6078e-06	8.6218e-10	2.9363e-05	-0.22504	0.82195	0.00011457	0.00080877
18	64252801	66125817	3907	50	-6.9248e-06	1.1489e-09	3.3895e-05	-0.2043	0.83812	8.898e-05	0.00058414
18	67175820	68621179	2137	50	-6.4872e-06	1.048e-09	3.2373e-05	-0.20039	0.84118	0.00011869	0.00051796
18	11905440	14440799	4281	50	-6.3107e-06	1.3291e-09	3.6456e-05	-0.1731	0.86257	8.2534e-05	0.00049208
18	14440799	19485844	1194	50	4.225e-06	9.9386e-10	3.1525e-05	0.13402	0.89339	6.7305e-05	0.000466
18	22996651	24026191	1363	50	3.4526e-06	1.1962e-09	3.4586e-05	0.099826	0.92048	1.1498e-05	0.00037732
18	56530220	57630483	2233	50	5.3788e-08	9.9996e-10	3.1622e-05	0.001701	0.99864	-5.1434e-06	0.00030457
19	37527033	40170619	3527	50	-9.3008e-05	1.7354e-09	4.1658e-05	-2.2326	0.025573	1.7085e-05	0.00037155
19	16374416	18409862	3483	50	-7.6709e-05	1.2654e-09	3.5572e-05	-2.1564	0.03105	0.00010704	0.00044727
19	5811852	6684885	1453	50	6.6964e-05	1.0075e-09	3.174e-05	2.1097	0.034881	9.348e-05	0.00046675
19	29790947	30727954	1775	50	7.2427e-05	1.2281e-09	3.5044e-05	2.0668	0.038757	1.8768e-05	0.00032287
19	15648610	16374416	2136	50	-7.093e-05	1.3085e-09	3.6173e-05	-1.9608	0.049899	1.4596e-05	0.00051546
19	44744108	46102697	2186	50	-6.8379e-05	1.7725e-09	4.2101e-05	-1.6242	0.10434	3.7696e-05	0.00075598
19	30727954	32746520	2547	50	-7.9329e-05	2.4128e-09	4.9121e-05	-1.615	0.10631	2.1646e-05	0.00053861
19	43862455	44744108	1347	50	5.3045e-05	1.1124e-09	3.3353e-05	1.5904	0.11174	7.2667e-05	0.00029094
19	6684885	8347513	3764	50	4.7841e-05	9.0596e-10	3.0099e-05	1.5894	0.11196	4.2018e-05	0.0001027
19	4348967	5811852	2645	50	-5.9686e-05	1.592e-09	3.99e-05	-1.4959	0.13468	4.9375e-05	0.00041322
19	49282227	51532567	3544	50	6.8081e-05	2.3584e-09	4.8564e-05	1.4019	0.16095	3.5757e-05	0.0003023
19	40984601	42131573	1797	50	-4.3234e-05	1.0285e-09	3.2071e-05	-1.3481	0.17763	0.00011463	0.00028496
19	40170619	40984601	1093	50	-3.7766e-05	9.3618e-10	3.0597e-05	-1.2343	0.2171	5.2083e-05	0.00026181
19	47150082	49282227	3275	50	-7.6365e-05	3.9628e-09	6.2951e-05	-1.2131	0.22509	1.8225e-05	0.00027408
19	23467746	28557893	3668	50	-3.4488e-05	1.0467e-09	3.2352e-05	-1.066	0.28642	-3.7852e-08	0.00043879
19	2098396	3019660	1805	50	4.0792e-05	1.4723e-09	3.8371e-05	1.0631	0.28774	3.5003e-05	0.00050245
19	3019660	4348967	2422	50	-3.3508e-05	1.2781e-09	3.5751e-05	-0.93727	0.34862	1.2395e-05	0.00041887
19	9238393	11284028	3392	50	-3.3743e-05	1.3107e-09	3.6203e-05	-0.93203	0.35132	7.1161e-05	0.00044484
19	11284028	13471127	2455	50	-4.2954e-05	2.4527e-09	4.9525e-05	-0.86731	0.38577	3.8216e-05	0.0003449
19	32746520	34262952	2999	50	2.9413e-05	1.2757e-09	3.5717e-05	0.82352	0.41021	0.00012625	0.00036492
19	14486347	15648610	2200	50	-2.55e-05	1.1494e-09	3.3903e-05	-0.75216	0.45195	3.7273e-05	0.00045224
19	8347513	9238393	1537	50	2.7083e-05	1.3661e-09	3.6961e-05	0.73274	0.46372	0.00015622	0.00027035
19	19877471	20905757	1583	50	-2.2462e-05	1.0197e-09	3.1933e-05	-0.70339	0.48181	7.9836e-05	0.00032867
19	610729	2098396	2798	50	-2.7649e-05	1.6388e-09	4.0482e-05	-0.683	0.4946	5.9844e-06	0.00016827
19	52985290	54602362	4406	50	-2.1997e-05	1.3413e-09	3.6624e-05	-0.60063	0.54809	3.5369e-05	0.00051802
19	34262952	36469295	3407	50	-1.875e-05	9.7533e-10	3.123e-05	-0.60038	0.54825	4.7e-05	0.00027153
19	18409862	19877471	1933	50	2.1083e-05	2.6376e-09	5.1358e-05	0.41051	0.68144	1.9934e-05	0.00059278
19	13471127	14486347	1447	50	-1.3717e-05	1.3633e-09	3.6922e-05	-0.37152	0.71025	-1.0865e-05	0.00020014
19	42131573	43862455	1934	50	1.3153e-05	1.3315e-09	3.649e-05	0.36044	0.71852	3.355e-05	0.00023353
19	28557893	29790947	2873	50	1.026e-05	9.3497e-10	3.0577e-05	0.33556	0.73721	3.5509e-05	0.00025171
19	80840	610729	806	50	-8.9686e-06	1.0716e-09	3.2735e-05	-0.27398	0.7841	0.00015304	0.00051946
19	22732896	23467746	1613	44	6.4055e-06	9.8906e-10	3.1449e-05	0.20368	0.83861	4.9472e-06	0.00028587
19	46102697	47150082	1944	50	-7.5419e-06	1.3758e-09	3.7091e-05	-0.20333	0.83888	1.4131e-05	0.00057685
19	51532567	52985290	3101	50	-5.5377e-06	1.2157e-09	3.4867e-05	-0.15882	0.87381	1.1417e-05	0.00035898
19	54602362	55728080	2296	50	-4.4585e-06	1.3137e-09	3.6245e-05	-0.12301	0.9021	2.0446e-05	0.00037661
19	36469295	37527033	1563	50	4.7741e-06	1.6615e-09	4.0761e-05	0.11713	0.90676	-8.8384e-06	0.00028105
19	20905757	22732896	4368	50	-3.775e-06	1.3133e-09	3.6239e-05	-0.10417	0.91704	0.00012562	0.00022785
19	57521335	59118839	2656	50	-2.3179e-06	1.1895e-09	3.4489e-05	-0.067206	0.94642	2.0852e-05	0.00022405
19	55728080	57521335	3556	50	1.5096e-06	1.3539e-09	3.6795e-05	0.041027	0.96727	0.00011625	0.00042702
20	52472549	54055266	2510	50	-0.00020606	2.7498e-09	5.2438e-05	-3.9297	8.507e-05	3.123e-05	0.00046893
20	38436761	39610856	1918	50	-9.4579e-05	1.5725e-09	3.9655e-05	-2.3851	0.017076	9.1529e-05	0.00056241
20	24717724	25344231	935	41	-7.6137e-05	1.0807e-09	3.2873e-05	-2.3161	0.020554	4.7321e-05	0.00029834
20	697600	2469501	3483	50	-7.676e-05	1.3914e-09	3.7301e-05	-2.0578	0.039606	3.7817e-05	0.00023531
20	15958359	17487232	3251	50	7.4678e-05	1.3955e-09	3.7356e-05	1.9991	0.045599	0.00012648	0.00032949
20	25344231	31614823	2753	50	-7.324e-05	1.6554e-09	4.0687e-05	-1.8001	0.071847	-5.9514e-06	0.00040873
20	62190180	62965163	1177	50	-6.9079e-05	1.67e-09	4.0865e-05	-1.6904	0.09095	-3.6124e-06	0.00052384
20	34960446	36909530	2096	50	-6.2287e-05	1.4378e-09	3.7919e-05	-1.6426	0.10046	0.00013779	0.00042394
20	60479	697600	1150	50	4.3716e-05	8.1475e-10	2.8544e-05	1.5315	0.12564	4.1779e-05	0.00050986
20	39610856	40585689	1149	50	-5.5123e-05	1.3573e-09	3.6842e-05	-1.4962	0.1346	6.0079e-05	0.0002064
20	18972203	20959710	2591	50	-4.5789e-05	1.2092e-09	3.4773e-05	-1.3168	0.18791	-8.9837e-06	0.00039727
20	23293790	24717724	2649	50	4.8207e-05	1.3612e-09	3.6894e-05	1.3066	0.19134	3.8499e-05	0.00025865
20	56447959	58406572	2934	50	-4.5066e-05	1.2479e-09	3.5326e-05	-1.2757	0.20205	8.6665e-06	0.00021254
20	59561724	61301855	3959	50	-4.1811e-05	1.2546e-09	3.542e-05	-1.1805	0.23782	7.3105e-05	0.00040251
20	13689864	15958359	3711	50	4.1327e-05	1.3066e-09	3.6147e-05	1.1433	0.25292	2.9308e-05	0.00025981
20	7084073	8117011	1775	50	-3.0634e-05	8.882e-10	2.9803e-05	-1.0279	0.30399	9.5102e-06	0.00048949
20	40585689	41615460	1848	50	-3.8148e-05	1.391e-09	3.7296e-05	-1.0229	0.30638	2.6445e-05	0.00039985
20	44839056	47199980	3824	50	-3.636e-05	1.272e-09	3.5665e-05	-1.0195	0.30797	3.4291e-05	0.0004374
20	36909530	38436761	2161	50	-4.5927e-05	2.1355e-09	4.6212e-05	-0.99384	0.3203	4.4059e-05	0.00026271
20	3828413	5477850	3804	50	-3.4256e-05	1.1944e-09	3.456e-05	-0.99121	0.32158	3.0204e-05	0.00017385
20	9730921	11249536	2767	50	-2.7931e-05	1.0539e-09	3.2464e-05	-0.86038	0.38958	1.842e-05	0.00017452
20	32813441	34960446	2119	50	3.1212e-05	1.427e-09	3.7775e-05	0.82625	0.40866	5.6071e-05	0.00044068
20	22491456	23293790	1376	50	2.4454e-05	1.0492e-09	3.2392e-05	0.75495	0.45028	8.6543e-05	0.0011316
20	42680176	44839056	3162	50	3.4047e-05	2.0405e-09	4.5172e-05	0.75372	0.45102	5.8626e-06	0.00026698
20	20959710	22491456	1611	50	-2.3806e-05	1.5015e-09	3.8749e-05	-0.61436	0.53898	0.0001526	0.00027261
20	41615460	42680176	1641	50	-2.5701e-05	1.8518e-09	4.3033e-05	-0.59724	0.55035	5.0583e-05	0.00020309
20	12447499	13689864	2450	50	-2.0924e-05	1.2502e-09	3.5359e-05	-0.59176	0.55401	-8.9572e-06	0.00026765
20	47199980	49239658	3641	50	1.7093e-05	1.6223e-09	4.0278e-05	0.42438	0.67129	2.8225e-05	0.00030479
20	17487232	18972203	2918	50	1.5238e-05	1.5657e-09	3.9569e-05	0.38511	0.70016	8.7227e-05	0.00029139
20	2469501	3828413	2388	50	1.4436e-05	1.5473e-09	3.9336e-05	0.36699	0.71363	6.0105e-06	0.00057229
20	54055266	56447959	4360	50	-1.0935e-05	9.6525e-10	3.1069e-05	-0.35196	0.72487	7.7589e-05	0.00043624
20	31614823	32813441	1046	50	1.0488e-05	1.0571e-09	3.2513e-05	0.32259	0.74701	1.294e-06	0.00041555
20	5477850	7084073	3035	50	8.9492e-06	8.8291e-10	2.9714e-05	0.30118	0.76328	0.00010917	0.00026596
20	58406572	59561724	1851	50	7.3735e-06	1.3935e-09	3.733e-05	0.19752	0.84342	1.6314e-05	0.00035391
20	11249536	12447499	2340	50	-6.6564e-06	1.1616e-09	3.4082e-05	-0.19531	0.84515	-5.1952e-06	0.0006523
20	49239658	52472549	5876	50	-6.4039e-06	1.3567e-09	3.6834e-05	-0.17386	0.86198	3.7203e-05	0.00050686
20	61301855	62190180	2100	50	5.5807e-06	1.8398e-09	4.2893e-05	0.13011	0.89648	7.6435e-05	0.00065001
20	8117011	9730921	2707	50	-1.6312e-06	1.2285e-09	3.505e-05	-0.046538	0.96288	7.1221e-05	0.00032325
21	46177105	47492226	2752	50	-0.00014077	1.7196e-09	4.1468e-05	-3.3947	0.00068703	2.2156e-06	0.00031517
21	44506268	46177105	2947	50	-9.4618e-05	1.1192e-09	3.3455e-05	-2.8282	0.0046808	5.2921e-05	0.00029748
21	15950982	18053165	2820	50	0.00010526	1.8797e-09	4.3355e-05	2.4278	0.015189	4.5826e-05	0.00072149
21	18053165	19480375	2417	50	-8.4977e-05	1.495e-09	3.8665e-05	-2.1978	0.027966	7.0806e-05	0.00038306
21	37870779	38711704	1529	50	-7.3883e-05	1.1736e-09	3.4258e-05	-2.1567	0.031032	0.00022031	0.00062522
21	32668642	34376999	3099	50	6.832e-05	1.481e-09	3.8483e-05	1.7753	0.075843	6.411e-05	0.00051735
21	29125226	31197025	3353	50	4.1582e-05	1.307e-09	3.6153e-05	1.1502	0.25008	5.2557e-05	0.00041274
21	38711704	40482902	3167	50	3.4484e-05	1.3331e-09	3.6512e-05	0.94444	0.34495	8.094e-05	0.00019686
21	23362875	24696231	2298	50	3.269e-05	1.2032e-09	3.4687e-05	0.94243	0.34597	0.00012972	0.00034913
21	26469122	27271019	1013	48	-2.7965e-05	9.8289e-10	3.1351e-05	-0.89199	0.3724	6.515e-05	0.00036854
21	40482902	41389527	2211	50	2.992e-05	1.4483e-09	3.8056e-05	0.78621	0.43174	-5.1536e-06	0.00053324
21	41389527	43321528	4260	50	2.9136e-05	1.4446e-09	3.8007e-05	0.76657	0.44333	-8.2664e-06	0.00019516
21	31197025	32668642	2357	50	-2.7299e-05	1.3638e-09	3.693e-05	-0.7392	0.45979	2.9749e-05	0.00032602
21	35225465	36524373	2224	50	-2.6485e-05	1.3178e-09	3.6302e-05	-0.72958	0.46565	9.319e-05	0.00068907
21	43321528	44506268	2960	50	2.1223e-05	1.3914e-09	3.7301e-05	0.56897	0.56938	2.2537e-05	0.00028255
21	47492226	48119752	1531	50	1.8149e-05	1.6323e-09	4.0402e-05	0.4492	0.65329	0.00075058	0.00031516
21	22072764	23362875	2680	50	-1.8331e-05	1.6696e-09	4.0861e-05	-0.44863	0.6537	0.00011075	0.00034389
21	9411243	15950982	2306	50	-1.2667e-05	1.1276e-09	3.358e-05	-0.37721	0.70602	5.8938e-05	0.00037323
21	34376999	35225465	1064	50	-1.1681e-05	1.4302e-09	3.7818e-05	-0.30887	0.75742	4.512e-05	0.00044773
21	36524373	37870779	2451	50	1.128e-05	1.3612e-09	3.6895e-05	0.30574	0.7598	9.7596e-05	0.00014568
21	20962339	22072764	2424	50	-9.6532e-06	1.3607e-09	3.6888e-05	-0.26169	0.79356	3.0924e-05	0.00042046
21	27271019	29125226	3633	50	8.2625e-06	1.0364e-09	3.2193e-05	0.25666	0.79744	2.0412e-05	0.00031973
21	19480375	20962339	3102	50	6.5575e-06	1.1564e-09	3.4006e-05	0.19283	0.84709	5.8137e-05	0.00056301
21	24696231	26469122	3832	50	4.1629e-07	1.5085e-09	3.8839e-05	0.010718	0.99145	9.1593e-05	0.00037246
22	32664986	34494914	3542	50	9.8523e-05	1.5427e-09	3.9277e-05	2.5084	0.012129	-4.5209e-06	0.00035091
22	40545797	42690818	2230	50	-0.00013375	3.3573e-09	5.7942e-05	-2.3083	0.02098	3.6996e-05	0.00041605
22	49824534	51243298	2777	50	-0.00010463	2.2227e-09	4.7145e-05	-2.2193	0.026466	-2.38e-05	0.00029319
22	29651799	31439918	2461	50	-8.8237e-05	1.7199e-09	4.1472e-05	-2.1277	0.033366	4.7952e-05	0.00024866
22	42690818	43714200	1632	50	8.7173e-05	1.7536e-09	4.1876e-05	2.0817	0.037371	7.182e-05	0.00078827
22	19912358	22357325	2629	50	8.1407e-05	1.8593e-09	4.312e-05	1.8879	0.059037	6.9706e-05	0.00046978
22	24984204	26791628	2859	50	5.8122e-05	1.498e-09	3.8705e-05	1.5017	0.13318	6.0198e-05	0.00038378
22	16050408	17674295	1179	50	-4.5403e-05	1.1543e-09	3.3975e-05	-1.3364	0.18143	-4.1138e-07	0.00019001
22	23712647	24984204	1932	50	4.7821e-05	1.4444e-09	3.8005e-05	1.2583	0.20829	5.485e-05	0.00044354
22	17674295	18296088	1221	50	-3.2292e-05	1.0181e-09	3.1907e-05	-1.0121	0.31151	4.7895e-05	0.00028915
22	39307894	40545797	1380	50	-4.2169e-05	1.8315e-09	4.2797e-05	-0.98534	0.32445	6.2594e-05	0.00025402
22	43714200	44995308	2870	50	-3.4581e-05	1.7107e-09	4.1361e-05	-0.83609	0.40311	8.021e-05	0.00057036
22	48903703	49824534	3746	50	2.7368e-05	1.1673e-09	3.4166e-05	0.80103	0.42311	3.4789e-05	0.00031228
22	35530985	37570269	3387	50	1.8317e-05	1.0855e-09	3.2946e-05	0.55597	0.57823	0.00014671	0.00047426
22	47596318	48903703	2928	50	-1.7653e-05	1.5914e-09	3.9892e-05	-0.44252	0.65811	3.6622e-05	0.0002345
22	37570269	39307894	2448	50	-1.4158e-05	1.3009e-09	3.6068e-05	-0.39254	0.69466	3.4746e-05	0.00031978
22	27834752	29651799	2132	50	-1.1925e-05	1.3449e-09	3.6674e-05	-0.32518	0.74504	3.1675e-05	0.00042463
22	34494914	35530985	2008	50	1.0212e-05	1.1416e-09	3.3788e-05	0.30225	0.76246	2.7124e-05	0.00065918
22	18296088	19912358	2539	50	9.7281e-06	1.3776e-09	3.7117e-05	0.2621	0.79325	7.295e-05	0.00026102
22	44995308	46470495	3222	50	-9.9947e-06	1.4694e-09	3.8332e-05	-0.26074	0.79429	3.8587e-05	0.00034674
22	46470495	47596318	2376	50	-7.1899e-06	8.7795e-10	2.963e-05	-0.24266	0.80827	4.6701e-05	0.00061193
22	26791628	27834752	2507	50	7.2823e-06	1.0494e-09	3.2395e-05	0.2248	0.82214	4.956e-05	0.00051161
22	31439918	32664986	1502	50	7.4842e-06	1.4646e-09	3.827e-05	0.19556	0.84495	1.1771e-05	0.00053972
22	22357325	23712647	2470	50	-5.421e-06	1.454e-09	3.8132e-05	-0.14216	0.88695	2.2853e-05	0.00030509

## Sheet: Table S3
Table S3. Genomic Loci and Pleiotropic Signals Identified for 25OHD and SCZ.
ID	uniqID	Chromosome	Genomic Locus	start	end	Locus region	Lead SNP	Position	p	CADD	RDB	annot	symbol	PP.H0.abf	PP.H1.abf	PP.H2.abf	PP.H3.abf	PP.H4.abf
1	1:2372397:A:G	1	1p36.32	2274325	2631294	1:2274325-2631294	rs6688934	2372397	3.73526e-08	2.85	2b	intronic	PLCH2	1.60685e-05	4.00903e-10	0.975642	0	0.024342
2	1:41832297:G:T	1	1p34.2	41467273	41933422	1:41467273-41933422	rs10218712	41832297	1.27757e-10	3.209	4	intronic	FOXO6	8.78383e-05	0.00503885	0.000163087	0.00836914	0.986341
3	1:44076019:A:G	1	1p34.2	43760070	44484269	1:43760070-44484269	rs11210887	44076019	3.62757e-09	12.97	6	intronic	PTPRF	2.11262e-06	5.35234e-10	0.985954	0.000235985	0.0138081
4	1:155964698:A:G	1	1q22	155043400	156081240	1:155043400-156081240	rs12043212	155964698	3.651e-08	4.152	7	ncRNA_intronic	RP11-336K24.5	0.00409072	0.39024	6.34891e-06	0	0.605663
5	1:243615789:A:G	1	1q43	243019418	244110411	1:243019418-244110411	rs12743378	243615789	1.62532e-08	0.546	7	intronic	SDCCAG8	0.020796	0.000305102	0.314444	0.00395277	0.660502
6	2:27750139:C:T	2	2p23.3	27284987	28503941	2:27284987-28503941	rs6744393	27750139	1.59944e-08	3.633	4	intergenic	GCKR, AC109829.1	0.00315491	0.200959	0.00121781	0.076853	0.717816
7	2:59017244:A:G	2	2p16.1	58132104	59120088	2:58132104-59120088	rs2215966	59017244	5.21952e-09	2.616	NA	ncRNA_intronic	LINC01122	0.0759165	0.190547	0.0435082	0.108622	0.581406
8	2:233592501:A:G	2	2q37.1	233550713	233821491	2:233550713-233821491	rs6704768	233592501	1.06761e-08	1.423	6	intronic	GIGYF2	2.98836e-10	3.44645e-14	0.982437	9.58366e-05	0.017467
9	3:16961265:A:G	3	3p24.3	16687078	17151806	3:16687078-17151806	rs9876137	16961265	2.61105e-08	4.59	5	intronic	PLCL2	0.00239917	1.95808e-06	0.959539	0.00074581	0.0373145
10	3:50041313:C:T	3	3p21.31	49044713	50593986	3:49044713-50593986	rs6765484	50041313	5.81317e-09	8.892	6	intronic	RBM6	0.100277	0.0285914	0.152471	0.0427975	0.675863
11	3:52785238:A:G	3	3p21.1	52214640	53539241	3:52214640-53539241	rs7646741	52785238	1.84186e-16	0.674	7	intronic	NEK4	7.63949e-15	2.24235e-14	0.0408725	0.119129	0.839998
12	3:63874734:A:G	3	3p14.1	63674722	64107217	3:63674722-64107217	rs704364	63874734	8.14069e-09	11.9	NA	intronic	ATXN7	1.29683e-05	5.24397e-08	0.796204	0.00301884	0.200764
13	4:70356404:C:T	4	4q13.2	69497139	70517902	4:69497139-70517902	rs41297381	70356404	8.06107e-09	0.669	NA	intronic	UGT2B4	1.19976e-06	0.657133	6.25987e-10	0	0.342866
14	4:88267539:A:G	4	4q22.1	87983900	88430396	4:87983900-88430396	rs28445336	88267539	2.52904e-08	0.938	7	intronic	HSD17B11	0.00503103	0.548856	2.4496e-05	0.00222851	0.44386
15	5:109004200:A:G	5	5q21.3	108642367	109222729	5:108642367-109222729	rs253245	109004200	2.08009e-08	0.433	NA	intergenic	KRT18P42, AC012603.1	0.31309	0.00595603	0.163503	0.00259553	0.514855
16	5:139070780:A:T	5	5q31.2	138346820	139391816	5:138346820-139391816	rs4912756	139070780	3.03728e-08	0.449	4	ncRNA_intronic	CTB-35F21.1	0.0933445	0.00437369	0.157573	0.00664506	0.738064
17	6:26128446:C:T	6	6p22.2	25147518	27124904	6:25147518-27124904	rs198811	26128446	4.83152e-08	3.184	1d	intronic	HIST1H2AC	6.54743e-05	5.39507e-09	0.960095	3.93113e-05	0.0398003
18	6:33404064:A:G	6	6p21.32	33191338	33864288	6:33191338-33864288	rs10807124	33404064	3.88705e-08	6.18	7	intronic	SYNGAP1	0.0505703	0.00100419	0.549452	0.0105221	0.388451
19	7:21474610:C:G	7	7p15.3	21285713	21713646	7:21285713-21713646	rs6461561	21474610	4.72826e-08	5.156	5	intronic	SP4	0.0687916	4.68186e-05	0.55407	0	0.377092
20	7:104595664:C:T	7	7q22.3	104410300	105096449	7:104410300-105096449	rs2428162	104595664	2.7362e-15	2.42	7	ncRNA_intronic	LINC01004, RP11-325F22.2	6.27627e-16	1.44861e-09	3.68096e-07	0.849443	0.150556
21	8:117123012:C:T	8	8q23.3	116481788	117135574	8:116481788-117135574	rs1109537	117123012	4.46829e-12	2.833	NA	ncRNA_intronic	LINC00536	1.33864e-11	0.104159	7.33281e-11	0.570237	0.325604
22	8:143316970:A:G	8	8q24.3	143250850	143534403	8:143250850-143534403	rs13262595	143316970	6.51267e-10	14.3	2b	intronic	TSNARE1	9.999e-12	2.57861e-15	0.99444	0.000251143	0.00530931
23	11:14068619:C:G	11	11p15.2	13674659	14268378	11:13674659-14268378	rs11023064	14068619	9.16985e-10	3.606	7	ncRNA_intronic	SPON1	0.000126738	0.684093	5.85027e-08	0	0.31578
24	12:103596455:C:T	12	12q23.2	103261749	103906212	12:103261749-103906212	rs10860964	103596455	4.24446e-09	8.595	7	intergenic	RP11-328J6.1, C12orf42	5.2913e-05	1.49495e-05	0.0423171	0.0110092	0.946606
25	12:124399155:A:G	12	12q24.31	124149975	124597359	12:124149975-124597359	rs79478560	124399155	1.01947e-08	1.478	5	intronic	DNAH10	0.000307299	4.40013e-05	0.306886	0.0432927	0.64947
26	14:33303540:C:T	14	14q13.1	33257822	33359973	14:33257822-33359973	rs12883788	33303540	5.68746e-09	0.59	7	intergenic	AKAP6, NPAS3	3.6003e-06	1.20441e-09	0.939181	0.000253622	0.0605619
27	14:39567494:A:G	14	14q21.1	38783868	40213851	14:38783868-40213851	rs8011075	39567494	1.86016e-08	2.104	5	intronic	SEC23A	0.00035028	0.720354	1.35811e-07	0	0.279296
28	14:104283445:C:T	14	14q32.33	103748844	104622780	14:103748844-104622780	rs4906378	104283445	2.00215e-15	2.451	3a	intronic	PPP1R13B	1.58467e-12	6.9906e-09	4.44172e-05	0.195136	0.804819
29	15:58738423:C:T	15	15q21.3	58718230	58785679	15:58718230-58785679	rs12914626	58738423	2.4078e-09	0.432	7	ncRNA_intronic	RP11-355N15.1	3.88982e-07	0.413865	5.50893e-10	0	0.586134
30	15:85102142:C:T	15	15q25.2	84263509	85747441	15:84263509-85747441	rs62019457	85102142	9.05624e-09	1.35	6	ncRNA_intronic	UBE2Q2P1	6.22275e-06	3.84498e-08	0.964564	0.00593046	0.0294993
31	15:91423543:G:T	15	15q26.1	91390454	91481048	15:91390454-91481048	rs6224	91423543	1.36926e-10	0.295	4	intronic	FURIN	3.39931e-12	1.41041e-14	0.68519	0.00253065	0.31228
32	16:4575162:C:T	16	16p13.3	4375753	4811179	16:4375753-4811179	rs2058811	4575162	2.29784e-08	3.169	4	intronic	CDIP1	0.0002983	0.00616426	0.00131668	0.0262428	0.965978
33	16:89882807:G:T	16	16q24.3	88963011	90239983	16:88963011-90239983	rs78004870	89882807	1.70623e-08	4.527	2b	exonic	FANCA	0.00555488	0.00413753	0.00271265	0.00103395	0.986561
34	19:19525792:C:T	19	19p13.11	19068718	20159711	19:19068718-20159711	rs2965185	19525792	4.23161e-11	1.767	NA	intronic	GATAD2A	3.38926e-14	3.23232e-11	0.00104745	0.998947	5.7598e-06
35	22:41587556:A:T	22	22q13.2	40818166	42577604	22:40818166-42577604	rs9607782	41587556	3.56865e-12	0.096	6	ncRNA_intronic	RP1-85F18.5	3.33961e-10	6.52518e-08	0.00400273	0.78187	0.214127

## Sheet: Table S4
Table S4. Tissue-Specific Enrichment of Genetic Correlation Between 25OHD and SCZ Across Multiple Tissues.
Tissues	NGENES	BETA	SE	P
Brain_Cerebellar_Hemisphere	16983	0.057595	0.0073818	3.2321e-15
Brain_Cerebellum	16983	0.058566	0.0076168	7.8496e-15
Brain_Frontal_Cortex_BA9	16983	0.036998	0.0083772	5.0496e-06
Brain_Cortex	16983	0.037757	0.0086903	7.0173e-06
Pituitary	16983	0.039162	0.01095	0.00017478
Brain_Anterior_cingulate_cortex_BA24	16983	0.03119	0.0087978	0.00019671
Brain_Nucleus_accumbens_basal_ganglia	16983	0.028582	0.0092412	0.00099295
Brain_Hippocampus	16983	0.028077	0.0096987	0.001899
Brain_Hypothalamus	16983	0.026654	0.0098827	0.0035024
Brain_Caudate_basal_ganglia	16983	0.025396	0.0095674	0.003976
Brain_Amygdala	16983	0.023129	0.0095451	0.0076987
Brain_Putamen_basal_ganglia	16983	0.022274	0.0096425	0.010451
Brain_Spinal_cord_cervical_c-1	16983	0.02026	0.010462	0.026412
Brain_Substantia_nigra	16983	0.014151	0.010422	0.087262
Cells_EBV-transformed_lymphocytes	16983	0.0078354	0.0059305	0.093224
Testis	16983	0.0089453	0.0067749	0.093367
Pancreas	16983	0.0046661	0.010188	0.32348
Liver	16983	0.0009155	0.0077298	0.45286
Adrenal_Gland	16983	-0.00028668	0.012194	0.50938
Whole_Blood	16983	-0.0016159	0.0067881	0.59408
Muscle_Skeletal	16983	-0.0055637	0.0084011	0.74609
Small_Intestine_Terminal_Ileum	16983	-0.010838	0.011664	0.8236
Ovary	16983	-0.011373	0.011784	0.83275
Colon_Transverse	16983	-0.014691	0.014058	0.85198
Skin_Not_Sun_Exposed_Suprapubic	16983	-0.0098196	0.0093772	0.85248
Colon_Sigmoid	16983	-0.016268	0.015238	0.85715
Artery_Tibial	16983	-0.013663	0.012173	0.86914
Stomach	16983	-0.01769	0.014522	0.8884
Thyroid	16983	-0.015393	0.011799	0.90398
Skin_Sun_Exposed_Lower_leg	16983	-0.012685	0.0094096	0.91118
Spleen	16983	-0.013095	0.0089094	0.92918
Artery_Aorta	16983	-0.01928	0.012434	0.93948
Esophagus_Mucosa	16983	-0.014291	0.0092137	0.93955
Minor_Salivary_Gland	16983	-0.021251	0.011687	0.96548
Uterus	16983	-0.024765	0.0132	0.96967
Esophagus_Muscularis	16983	-0.031397	0.015102	0.98118
Prostate	16983	-0.030726	0.014507	0.98291
Esophagus_Gastroesophageal_Junction	16983	-0.036687	0.015583	0.99072
Cells_Cultured_fibroblasts	16983	-0.019169	0.0079593	0.99198
Kidney_Cortex	16983	-0.028167	0.010905	0.9951
Heart_Atrial_Appendage	16983	-0.030379	0.011469	0.99596
Vagina	16983	-0.036713	0.013388	0.99695
Artery_Coronary	16983	-0.04045	0.014408	0.9975
Nerve_Tibial	16983	-0.034361	0.012201	0.99757
Cervix_Ectocervix	16983	-0.042392	0.014666	0.99807
Kidney_Medulla	16983	-0.032817	0.01125	0.99823
Cervix_Endocervix	16983	-0.043864	0.014007	0.99913
Heart_Left_Ventricle	16983	-0.034788	0.010961	0.99925
Bladder	16983	-0.053694	0.015972	0.99961
Lung	16983	-0.037882	0.011164	0.99965
Fallopian_Tube	16983	-0.056916	0.01439	0.99996
Adipose_Subcutaneous	16983	-0.053612	0.013049	0.99998
Adipose_Visceral_Omentum	16983	-0.066536	0.013496	1
Breast_Mammary_Tissue	16983	-0.069079	0.015366	1

## Sheet: Table S5
Table S5. Mapping of Pleiotropic Genes through Nearby Genes, MAGMA, and eQTL Approaches.
Group	ensg	entrezID	symbol	OMIM	uniprotID	DrugBank
Nearby genes	ENSG00000149527	9651	PLCH2	612836	O75038	NA
Nearby genes	ENSG00000204060	100132074	FOXO6	611457	NA	NA
Nearby genes	ENSG00000142949	5792	PTPRF	179590	P10586	NA
Nearby genes	ENSG00000224276	NA	RP11-336K24.5	NA	NA	NA
Nearby genes	ENSG00000054282	10806	SDCCAG8	613524	Q86SQ7	NA
Nearby genes	ENSG00000084734	2646	GCKR	600842	Q14397	NA
Nearby genes	ENSG00000233438	NA	AC109829.1	NA	NA	NA
Nearby genes	ENSG00000233723	NA	LINC01122	NA	NA	NA
Nearby genes	ENSG00000204120	26058	GIGYF2	612003	Q6Y7W6	NA
Nearby genes	ENSG00000154822	23228	PLCL2	614276	Q9UPR0	NA
Nearby genes	ENSG00000004534	10180	RBM6	606886	P78332	NA
Nearby genes	ENSG00000114904	6787	NEK4	601959	P51957	DB12010
Nearby genes	ENSG00000163635	6314	ATXN7	607640	O15265	NA
Nearby genes	ENSG00000156096	7363	UGT2B4	600067	P06133	NA
Nearby genes	ENSG00000198189	51170	HSD17B11	612831	Q8NBQ5	DB02854
Nearby genes	ENSG00000214794	NA	KRT18P42	NA	NA	NA
Nearby genes	ENSG00000266090	NA	AC012603.1	NA	NA	NA
Nearby genes	ENSG00000249526	NA	CTB-35F21.1	NA	NA	NA
Nearby genes	ENSG00000180573	8334	HIST1H2AC	602794	Q93077	NA
Nearby genes	ENSG00000197283	8831	SYNGAP1	603384	Q96PV0	NA
Nearby genes	ENSG00000105866	6671	SP4	600540	Q02446	NA
Nearby genes	ENSG00000237513	101927902	RP11-325F22.2	NA	NA	NA
Nearby genes	ENSG00000228393	NA	LINC01004	NA	NA	NA
Nearby genes	ENSG00000249917	100859921	LINC00536	NA	NA	NA
Nearby genes	ENSG00000171045	203062	TSNARE1	NA	Q96NA8	NA
Nearby genes	ENSG00000152268	10418	SPON1	604989	NA	NA
Nearby genes	ENSG00000257703	NA	RP11-328J6.1	NA	NA	NA
Nearby genes	ENSG00000179088	374470	C12orf42	NA	Q96LP6	NA
Nearby genes	ENSG00000197653	196385	DNAH10	605884	Q8IVF4	NA
Nearby genes	ENSG00000151320	9472	AKAP6	604691	Q13023	NA
Nearby genes	ENSG00000151322	64067	NPAS3	609430	Q8IXF0	NA
Nearby genes	ENSG00000100934	10484	SEC23A	610511	Q15436	NA
Nearby genes	ENSG00000088808	23368	PPP1R13B	606455	Q96KQ4	NA
Nearby genes	ENSG00000259293	101928694	RP11-355N15.1	NA	NA	NA
Nearby genes	ENSG00000189136	388165	UBE2Q2P1	NA	NA	NA
Nearby genes	ENSG00000140564	5045	FURIN	136950	P09958	DB03600:DB04951
Nearby genes	ENSG00000089486	29965	CDIP1	610503	Q9H305	NA
Nearby genes	ENSG00000187741	2175	FANCA	607139	O15360	NA
Nearby genes	ENSG00000167491	54815	GATAD2A	614997	Q86YP4	NA
Nearby genes	ENSG00000231993	NA	RP1-85F18.5	NA	NA	NA
MAGMA genes	ENSG00000204060	100132074	FOXO6	611457	NA	NA
MAGMA genes	ENSG00000117399	991	CDC20	603618	Q12834	NA
MAGMA genes	ENSG00000198198	23334	SZT2	615463	Q5T011	NA
MAGMA genes	ENSG00000178922	81888	HYI	NA	Q5T013	NA
MAGMA genes	ENSG00000116641	85440	DOCK7	NA	Q96N67	NA
MAGMA genes	ENSG00000160685	51043	ZBTB7B	607646	O15156	NA
MAGMA genes	ENSG00000163374	55249	YY1AP1	607860	Q9H869	NA
MAGMA genes	ENSG00000163479	6746	SSR2	600867	P43308	NA
MAGMA genes	ENSG00000084734	2646	GCKR	600842	Q14397	NA
MAGMA genes	ENSG00000233438	NA	AC109829.1	NA	NA	NA
MAGMA genes	ENSG00000243147	9553	MRPL33	610059	O75394	NA
MAGMA genes	ENSG00000171174	64080	RBKS	611132	Q9H477	NA
MAGMA genes	ENSG00000115474	3769	KCNJ13	603208	O60928	NA
MAGMA genes	ENSG00000154822	23228	PLCL2	614276	Q9UPR0	NA
MAGMA genes	ENSG00000213672	51517	NCKIPSD	606671	Q9NZQ3	NA
MAGMA genes	ENSG00000068745	51447	IP6K2	606992	Q9UHH9	NA
MAGMA genes	ENSG00000185909	200942	KLHDC8B	613169	Q8IXV7	NA
MAGMA genes	ENSG00000188315	100422952	C3orf62	NA	Q6ZUJ4	NA
MAGMA genes	ENSG00000114316	7375	USP4	603486	Q13107	NA
MAGMA genes	ENSG00000145029	84276	NICN1	611516	Q9BSH3	NA
MAGMA genes	ENSG00000164061	8927	BSN	604020	Q9UPA5	NA
MAGMA genes	ENSG00000164062	327	APEH	102645	P13798	NA
MAGMA genes	ENSG00000173531	4485	MST1	142408	P26927	NA
MAGMA genes	ENSG00000164068	63891	RNF123	614472	Q5XPI4	NA
MAGMA genes	ENSG00000183763	10293	TRAIP	605958	Q9BWF2	NA
MAGMA genes	ENSG00000164076	79012	CAMKV	614993	Q8NCB2	NA
MAGMA genes	ENSG00000164078	4486	MST1R	600168	Q04912	DB12010
MAGMA genes	ENSG00000228008	NA	CTD-2330K9.3	NA	NA	NA
MAGMA genes	ENSG00000164077	84315	MON1A	611464	Q86VX9	NA
MAGMA genes	ENSG00000004534	10180	RBM6	606886	P78332	NA
MAGMA genes	ENSG00000003756	10181	RBM5	606884	P52756	NA
MAGMA genes	ENSG00000023330	211	ALAS1	125290	P13196	DB00114:DB00145
MAGMA genes	ENSG00000173366	NA	TLR9	NA	NA	NA
MAGMA genes	ENSG00000168237	132158	GLYCTK	610516	Q8IVS8	NA
MAGMA genes	ENSG00000010318	51533	PHF7	NA	Q9BWX1	NA
MAGMA genes	ENSG00000010327	23166	STAB1	608560	Q9NY15	NA
MAGMA genes	ENSG00000168268	64943	NT5DC2	NA	Q9H857	NA
MAGMA genes	ENSG00000168273	440957	SMIM4	NA	Q8WVI0	NA
MAGMA genes	ENSG00000163939	55193	PBRM1	606083	Q86U86	NA
MAGMA genes	ENSG00000163938	100113381	GNL3	608011	Q9BVP2	NA
MAGMA genes	ENSG00000016864	55830	GLT8D1	NA	Q68CQ7	NA
MAGMA genes	ENSG00000114902	28972	SPCS1	610358	Q9Y6A9	NA
MAGMA genes	ENSG00000114904	6787	NEK4	601959	P51957	DB12010
MAGMA genes	ENSG00000055957	3697	ITIH1	147270	P19827	DB01593:DB14487:DB14533
MAGMA genes	ENSG00000162267	3699	ITIH3	146650	Q06033	DB01593:DB14487:DB14533
MAGMA genes	ENSG00000055955	3700	ITIH4	600564	Q14624	DB01593:DB14487:DB14533
MAGMA genes	ENSG00000243696	NA	RP5-966M1.6	NA	NA	NA
MAGMA genes	ENSG00000272573	389125	MUSTN1	NA	Q8IVN3	NA
MAGMA genes	ENSG00000248592	100526772	TMEM110-MUSTN1	NA	NA	NA
MAGMA genes	ENSG00000213533	375346	TMEM110	NA	Q86TL2	NA
MAGMA genes	ENSG00000163935	51460	SFMBT1	607319	Q9UHJ3	NA
MAGMA genes	ENSG00000272305	NA	RP11-894J14.5	NA	NA	NA
MAGMA genes	ENSG00000163635	6314	ATXN7	607640	O15265	NA
MAGMA genes	ENSG00000114054	5096	PCCB	232050	P05166	DB00121:DB00161
MAGMA genes	ENSG00000080493	8671	SLC4A4	603345	Q9Y6R1	NA
MAGMA genes	ENSG00000231925	6892	TAPBP	601962	O15533	NA
MAGMA genes	ENSG00000236104	9278	ZBTB22	611439	O15209	NA
MAGMA genes	ENSG00000204209	1616	DAXX	603186	Q9UER7	NA
MAGMA genes	ENSG00000237649	3833	KIFC1	603763	Q9BW19	NA
MAGMA genes	ENSG00000197283	8831	SYNGAP1	603384	Q96PV0	NA
MAGMA genes	ENSG00000213588	221504	ZBTB9	NA	Q96C00	NA
MAGMA genes	ENSG00000112659	23113	CUL9	607489	Q8IWT3	NA
MAGMA genes	ENSG00000105866	6671	SP4	600540	Q02446	NA
MAGMA genes	ENSG00000186472	27445	PCLO	604918	Q9Y6V0	NA
MAGMA genes	ENSG00000135250	6733	SRPK2	602980	P78362	DB00173:DB02733:DB04395
MAGMA genes	ENSG00000175806	4482	MSRA	601250	Q9UJ68	DB04447
MAGMA genes	ENSG00000104447	7227	TRPS1	604386	Q9UHF7	NA
MAGMA genes	ENSG00000171045	203062	TSNARE1	NA	Q96NA8	NA
MAGMA genes	ENSG00000133818	22800	RRAS2	600098	P62070	NA
MAGMA genes	ENSG00000152270	5140	PDE3B	602047	Q13370	DB01640:DB01970:DB07954
MAGMA genes	ENSG00000156599	25921	ZDHHC5	614586	Q9C0B5	NA
MAGMA genes	ENSG00000213593	51075	TMX2	NA	Q9Y320	NA
MAGMA genes	ENSG00000254462	NA	TMX2-CTNND1	NA	NA	NA
MAGMA genes	ENSG00000211450	280636	C11orf31	607914	Q8IZQ5	NA
MAGMA genes	ENSG00000254732	NA	RP11-691N7.6	NA	NA	NA
MAGMA genes	ENSG00000198561	1500	CTNND1	601045	O60716	NA
MAGMA genes	ENSG00000172893	1717	DHCR7	602858	Q9UBM7	DB00157
MAGMA genes	ENSG00000119242	80212	CCDC92	NA	Q53HC0	NA
MAGMA genes	ENSG00000250091	NA	DNAH10OS	NA	P0CZ25	NA
MAGMA genes	ENSG00000179195	144348	ZNF664	NA	Q8N3J9	NA
MAGMA genes	ENSG00000166166	115708	TRMT61A	NA	Q96FX7	NA
MAGMA genes	ENSG00000166170	9529	BAG5	603885	Q9UL15	NA
MAGMA genes	ENSG00000126214	3831	KLC1	600025	Q07866	NA
MAGMA genes	ENSG00000256053	84334	APOPT1	NA	Q96IL0	NA
MAGMA genes	ENSG00000256500	3831	RP11-73M18.2	600025	NA	NA
MAGMA genes	ENSG00000126215	7517	XRCC3	600675	O43542	NA
MAGMA genes	ENSG00000224997	NA	AL049840.1	NA	NA	NA
MAGMA genes	ENSG00000100711	79038	ZFYVE21	613504	Q9BQ24	NA
MAGMA genes	ENSG00000088808	23368	PPP1R13B	606455	Q96KQ4	NA
MAGMA genes	ENSG00000177082	84942	WDR73	NA	Q6P4I2	NA
MAGMA genes	ENSG00000197696	4828	NMB	162340	P08949	NA
MAGMA genes	ENSG00000166716	9640	ZNF592	613624	Q92610	NA
MAGMA genes	ENSG00000140564	5045	FURIN	136950	P09958	DB03600:DB04951
MAGMA genes	ENSG00000182511	2242	FES	190030	P07332	DB12010
MAGMA genes	ENSG00000103423	9093	DNAJA3	608382	Q96EY1	NA
MAGMA genes	ENSG00000089486	29965	CDIP1	610503	Q9H305	NA
MAGMA genes	ENSG00000196628	6925	TCF4	602272	P15884	NA
MAGMA genes	ENSG00000105705	57794	SUGP1	607992	Q8IWZ8	NA
MAGMA genes	ENSG00000129933	23383	MAU2	614560	Q9Y6X3	NA
MAGMA genes	ENSG00000167491	54815	GATAD2A	614997	Q86YP4	NA
MAGMA genes	ENSG00000089639	51291	GMIP	609694	Q9P107	NA
MAGMA genes	ENSG00000172404	150353	DNAJB7	611336	Q7Z6W7	NA
MAGMA genes	ENSG00000100401	5905	RANGAP1	602362	P46060	NA
MAGMA genes	ENSG00000100403	23264	ZC3H7B	NA	Q9UGR2	NA
MAGMA genes	ENSG00000100162	79019	CENPM	610152	Q9NSP4	NA
eQTL genes	ENSG00000157911	5192	PEX10	602859	O60683	NA
eQTL genes	ENSG00000149527	9651	PLCH2	612836	O75038	NA
eQTL genes	ENSG00000204060	100132074	FOXO6	611457	NA	NA
eQTL genes	ENSG00000164010	114625	ERMAP	609017	Q96PL5	NA
eQTL genes	ENSG00000066056	7075	TIE1	600222	P35590	DB12010
eQTL genes	ENSG00000066322	102466723	ELOVL1	611813	Q9BW60	NA
eQTL genes	ENSG00000159479	112950	MED8	607956	Q96G25	NA
eQTL genes	ENSG00000198198	23334	SZT2	615463	Q5T011	NA
eQTL genes	ENSG00000178922	81888	HYI	NA	Q5T013	NA
eQTL genes	ENSG00000126091	6487	ST3GAL3	606494	Q11203	NA
eQTL genes	ENSG00000117407	9048	ARTN	603886	Q5T4W7	NA
eQTL genes	ENSG00000117408	9670	IPO13	610411	O94829	NA
eQTL genes	ENSG00000117410	533	ATP6V0B	603717	Q99437	NA
eQTL genes	ENSG00000159214	149473	CCDC24	NA	Q8N4L8	NA
eQTL genes	ENSG00000187147	55182	RNF220	NA	Q5VTB9	NA
eQTL genes	ENSG00000163344	10654	PMVK	607622	Q15126	NA
eQTL genes	ENSG00000163346	57326	PBXIP1	NA	Q96AQ6	NA
eQTL genes	ENSG00000163348	90780	PYGO2	606903	Q9BRQ0	NA
eQTL genes	ENSG00000160685	51043	ZBTB7B	607646	O15156	NA
eQTL genes	ENSG00000163354	127579	DCST2	NA	Q5T1A1	NA
eQTL genes	ENSG00000163357	149095	DCST1	NA	Q5T197	NA
eQTL genes	ENSG00000143537	8751	ADAM15	605548	Q13444	NA
eQTL genes	ENSG00000169242	1942	EFNA1	191164	P20827	NA
eQTL genes	ENSG00000185499	4582	MUC1	158340	P15941	DB06584
eQTL genes	ENSG00000169231	7059	THBS3	188062	P49746	NA
eQTL genes	ENSG00000173171	4580	MTX1	600605	Q13505	NA
eQTL genes	ENSG00000177628	2629	GBA	606463	P04062	DB03106:DB03740:DB06720:DB08283
eQTL genes	ENSG00000160767	10712	FAM189B	NA	P81408	NA
eQTL genes	ENSG00000116521	10067	SCAMP3	606913	O14828	NA
eQTL genes	ENSG00000143630	57657	HCN3	609973	Q9P1Z3	NA
eQTL genes	ENSG00000125459	55154	MSTO1	NA	Q9BUK6	NA
eQTL genes	ENSG00000163374	55249	YY1AP1	607860	Q9H869	NA
eQTL genes	ENSG00000132676	7818	DAP3	602074	P51398	NA
eQTL genes	ENSG00000132718	23208	SYT11	608741	Q9BT88	NA
eQTL genes	ENSG00000143622	6016	RIT1	609591	Q92963	NA
eQTL genes	ENSG00000163479	6746	SSR2	600867	P43308	NA
eQTL genes	ENSG00000160803	56893	UBQLN4	605440	Q9NRR5	NA
eQTL genes	ENSG00000160785	9673	SLC25A44	610824	Q96H78	NA
eQTL genes	ENSG00000160781	79957	PAQR6	614579	Q6TCH4	NA
eQTL genes	ENSG00000198952	23381	SMG5	610962	Q9UPR3	NA
eQTL genes	ENSG00000163472	84283	TMEM79	615531	Q9BSE2	NA
eQTL genes	ENSG00000198715	112770	C1orf85	NA	Q8WWB7	NA
eQTL genes	ENSG00000187862	164118	TTC24	NA	A2A3L6	NA
eQTL genes	ENSG00000143702	9859	CEP170	613023	Q5SW79	NA
eQTL genes	ENSG00000054282	10806	SDCCAG8	613524	Q86SQ7	NA
eQTL genes	ENSG00000138030	3795	KHK	614058	P50053	NA
eQTL genes	ENSG00000138028	10669	CGREF1	606137	Q99674	NA
eQTL genes	ENSG00000138074	8884	SLC5A6	604024	Q9Y289	DB00121:DB00166
eQTL genes	ENSG00000138085	51374	ATRAID	NA	Q6UW56	NA
eQTL genes	ENSG00000084774	790	CAD	114010	P27708	DB00128:DB03459
eQTL genes	ENSG00000138100	57159	TRIM54	606474	Q9BYV2	NA
eQTL genes	ENSG00000115234	9784	SNX17	605963	Q15036	NA
eQTL genes	ENSG00000115241	5496	PPM1G	605119	O15355	NA
eQTL genes	ENSG00000115216	29959	NRBP1	606010	Q9UHY1	NA
eQTL genes	ENSG00000157992	200634	KRTCAP3	NA	Q53RY4	NA
eQTL genes	ENSG00000138002	26160	IFT172	607386	Q9UG01	NA
eQTL genes	ENSG00000084734	2646	GCKR	600842	Q14397	NA
eQTL genes	ENSG00000198522	11321	GPN1	611479	Q9HCN4	NA
eQTL genes	ENSG00000163798	22950	SLC4A1AP	602655	Q9BWU0	NA
eQTL genes	ENSG00000204120	26058	GIGYF2	612003	Q6Y7W6	NA
eQTL genes	ENSG00000182600	389084	C2orf82	NA	Q6UX34	NA
eQTL genes	ENSG00000154822	23228	PLCL2	614276	Q9UPR0	NA
eQTL genes	ENSG00000164045	993	CDC25A	116947	P30304	NA
eQTL genes	ENSG00000164048	51385	ZNF589	NA	Q86UQ0	NA
eQTL genes	ENSG00000172113	10201	NME6	608294	O75414	NA
eQTL genes	ENSG00000164051	79714	CCDC51	NA	Q96ER9	NA
eQTL genes	ENSG00000232112	51372	TMA7	NA	Q9Y2S6	NA
eQTL genes	ENSG00000164053	84126	ATRIP	606605	Q8WXE1	NA
eQTL genes	ENSG00000213689	84126	TREX1	606609	Q9NSU2	NA
eQTL genes	ENSG00000164054	51246	SHISA5	607290	Q8N114	NA
eQTL genes	ENSG00000145040	90226	UCN2	605902	Q96RP3	NA
eQTL genes	ENSG00000225697	102465495	SLC26A6	610068	Q9BXS9	NA
eQTL genes	ENSG00000213672	51517	NCKIPSD	606671	Q9NZQ3	NA
eQTL genes	ENSG00000068745	51447	IP6K2	606992	Q9UHH9	NA
eQTL genes	ENSG00000177479	10425	ARIH2	605615	O95376	NA
eQTL genes	ENSG00000178467	54681	P4HTM	614584	Q9NXG6	DB00126
eQTL genes	ENSG00000178252	11180	WDR6	606031	Q9NNW5	NA
eQTL genes	ENSG00000178149	55152	DALRD3	NA	Q5D0E6	NA
eQTL genes	ENSG00000198218	54870	QRICH1	NA	Q2TAL8	NA
eQTL genes	ENSG00000177352	64925	CCDC71	NA	Q8IV32	NA
eQTL genes	ENSG00000185909	200942	KLHDC8B	613169	Q8IXV7	NA
eQTL genes	ENSG00000225399	NA	RP11-3B7.1	NA	NA	NA
eQTL genes	ENSG00000188315	100422952	C3orf62	NA	Q6ZUJ4	NA
eQTL genes	ENSG00000233276	2876	GPX1	138320	P07203	DB00143
eQTL genes	ENSG00000145022	6988	TCTA	600690	P57738	NA
eQTL genes	ENSG00000145020	275	AMT	238310	P48728	DB00116:DB00157:DB04789
eQTL genes	ENSG00000145029	84276	NICN1	611516	Q9BSH3	NA
eQTL genes	ENSG00000173402	1605	DAG1	128239	Q14118	NA
eQTL genes	ENSG00000164061	8927	BSN	604020	Q9UPA5	NA
eQTL genes	ENSG00000164062	327	APEH	102645	P13798	NA
eQTL genes	ENSG00000173531	4485	MST1	142408	P26927	NA
eQTL genes	ENSG00000164068	63891	RNF123	614472	Q5XPI4	NA
eQTL genes	ENSG00000173540	386724	GMPPB	615320	Q9Y5P6	NA
eQTL genes	ENSG00000176095	9807	IP6K1	606991	Q92551	NA
eQTL genes	ENSG00000185614	389119	FAM212A	NA	Q96EL1	NA
eQTL genes	ENSG00000182179	100847079	UBA7	191325	P41226	NA
eQTL genes	ENSG00000164076	79012	CAMKV	614993	Q8NCB2	NA
eQTL genes	ENSG00000164078	4486	MST1R	600168	Q04912	DB12010
eQTL genes	ENSG00000164077	84315	MON1A	611464	Q86VX9	NA
eQTL genes	ENSG00000004534	10180	RBM6	606886	P78332	NA
eQTL genes	ENSG00000001617	6405	SEMA3F	601124	Q13275	NA
eQTL genes	ENSG00000114353	2771	GNAI2	139360	P04899	NA
eQTL genes	ENSG00000214706	7866	IFRD2	602725	Q12894	NA
eQTL genes	ENSG00000186792	8372	HYAL3	604038	O43820	NA
eQTL genes	ENSG00000243477	24142	NAT6	607073	Q93015	NA
eQTL genes	ENSG00000114378	3373	HYAL1	607071	Q12794	NA
eQTL genes	ENSG00000068028	11186	RASSF1	605082	Q9NS23	NA
eQTL genes	ENSG00000114735	51409	HEMK1	NA	Q9Y5R4	NA
eQTL genes	ENSG00000114738	7867	MAPKAPK3	602130	Q16644	DB07728:DB08358
eQTL genes	ENSG00000114767	9136	RRP9	NA	O43818	NA
eQTL genes	ENSG00000164087	25886	POC1A	614783	Q8NBT0	NA
eQTL genes	ENSG00000164088	132160	PPM1M	608979	Q96MI6	NA
eQTL genes	ENSG00000164091	80335	WDR82	611059	Q6UXN9	NA
eQTL genes	ENSG00000168237	132158	GLYCTK	610516	Q8IVS8	NA
eQTL genes	ENSG00000114841	25981	DNAH1	603332	Q9P2D7	NA
eQTL genes	ENSG00000163930	8314	BAP1	603089	Q92560	NA
eQTL genes	ENSG00000010319	56920	SEMA3G	NA	Q9NS98	NA
eQTL genes	ENSG00000010327	23166	STAB1	608560	Q9NY15	NA
eQTL genes	ENSG00000168268	64943	NT5DC2	NA	Q9H857	NA
eQTL genes	ENSG00000168273	440957	SMIM4	NA	Q8WVI0	NA
eQTL genes	ENSG00000163938	100113381	GNL3	608011	Q9BVP2	NA
eQTL genes	ENSG00000016864	55830	GLT8D1	NA	Q68CQ7	NA
eQTL genes	ENSG00000114902	28972	SPCS1	610358	Q9Y6A9	NA
eQTL genes	ENSG00000114904	6787	NEK4	601959	P51957	DB12010
eQTL genes	ENSG00000162267	3699	ITIH3	146650	Q06033	DB01593:DB14487:DB14533
eQTL genes	ENSG00000055955	3700	ITIH4	600564	Q14624	DB01593:DB14487:DB14533
eQTL genes	ENSG00000243696	NA	RP5-966M1.6	NA	NA	NA
eQTL genes	ENSG00000272573	389125	MUSTN1	NA	Q8IVN3	NA
eQTL genes	ENSG00000213533	375346	TMEM110	NA	Q86TL2	NA
eQTL genes	ENSG00000163935	51460	SFMBT1	607319	Q9UHJ3	NA
eQTL genes	ENSG00000163933	91869	RFT1	611908	Q96AA3	NA
eQTL genes	ENSG00000163932	5580	PRKCD	176977	Q05655	DB04376:DB05013:DB12010
eQTL genes	ENSG00000163931	7086	TKT	606781	P29401	DB09130
eQTL genes	ENSG00000163634	80145	THOC7	611965	Q6I9Y2	NA
eQTL genes	ENSG00000173597	27284	SULT1B1	608436	O43704	DB01812
eQTL genes	ENSG00000172493	4299	AFF1	159557	P51825	NA
eQTL genes	ENSG00000145332	57563	KLHL8	611967	Q9P2G9	NA
eQTL genes	ENSG00000170509	345275	HSD17B13	612127	Q7Z5P4	NA
eQTL genes	ENSG00000198189	51170	HSD17B11	612831	Q8NBQ5	DB02854
eQTL genes	ENSG00000170502	53343	NUDT9	606022	Q9BW91	DB02379:DB04352
eQTL genes	ENSG00000152583	8404	SPARCL1	606041	Q14515	NA
eQTL genes	ENSG00000198961	9867	PJA2	NA	O43164	NA
eQTL genes	ENSG00000112893	4124	MAN2A1	154582	Q16706	DB02034:DB02318:DB02492:DB02742:DB03008:DB03414:DB03955:DB06984:DB08321
eQTL genes	ENSG00000228672	389333	PROB1	NA	E7EW31	NA
eQTL genes	ENSG00000170469	202051	SPATA24	NA	Q86W54	NA
eQTL genes	ENSG00000170464	202052	DNAJC18	NA	Q9H819	NA
eQTL genes	ENSG00000131508	7322	UBE2D2	602962	P62837	DB02418
eQTL genes	ENSG00000171604	51523	CXXC5	612752	Q7LFL8	NA
eQTL genes	ENSG00000182700	492311	IGIP	NA	A6NJ69	NA
eQTL genes	ENSG00000120306	84418	CYSTM1	NA	Q9H1C7	NA
eQTL genes	ENSG00000204961	9752	PCDHA9	606315	Q9Y5H5	NA
eQTL genes	ENSG00000112293	2822	GPLD1	602515	P80108	NA
eQTL genes	ENSG00000112343	10475	TRIM38	NA	O00635	NA
eQTL genes	ENSG00000187837	3006	HIST1H1C	142710	P16403	NA
eQTL genes	ENSG00000187475	3010	HIST1H1T	142712	P22492	NA
eQTL genes	ENSG00000158373	3017	HIST1H2BD	602799	P58876	NA
eQTL genes	ENSG00000158406	554313	HIST1H4H	615069	P62805	NA
eQTL genes	ENSG00000186470	11118	BTN3A2	613594	P78410	NA
eQTL genes	ENSG00000124508	10385	BTN2A2	613591	Q8WVV5	NA
eQTL genes	ENSG00000026950	11119	BTN3A1	613593	O00481	NA
eQTL genes	ENSG00000111801	10384	BTN3A3	613595	O00478	NA
eQTL genes	ENSG00000112763	11120	BTN2A1	613590	Q7KYR7	NA
eQTL genes	ENSG00000182952	10473	HMGN4	NA	O00479	NA
eQTL genes	ENSG00000146109	29777	ABT1	NA	Q9ULW3	NA
eQTL genes	ENSG00000181315	79692	ZNF322	610847	Q6U7Q0	NA
eQTL genes	ENSG00000124635	8970	HIST1H2BJ	615044	P06899	NA
eQTL genes	ENSG00000197903	85236	HIST1H2BK	615045	O60814	NA
eQTL genes	ENSG00000112812	10279	PRSS16	607169	Q9NQE7	NA
eQTL genes	ENSG00000124613	346157	ZNF391	NA	Q9UJN7	NA
eQTL genes	ENSG00000096654	7738	ZNF184	602277	Q99676	NA
eQTL genes	ENSG00000223501	6293	VPS52	603443	Q8N1B4	NA
eQTL genes	ENSG00000231500	6222	RPS18	180473	P62269	DB11638
eQTL genes	ENSG00000227057	9277	WDR46	611440	O15213	NA
eQTL genes	ENSG00000231925	6892	TAPBP	601962	O15533	NA
eQTL genes	ENSG00000236104	9278	ZBTB22	611439	O15209	NA
eQTL genes	ENSG00000204209	1616	DAXX	603186	Q9UER7	NA
eQTL genes	ENSG00000112514	51596	CUTA	NA	O60888	NA
eQTL genes	ENSG00000030110	578	BAK1	600516	Q16611	NA
eQTL genes	ENSG00000204188	NA	GGNBP1	609495	Q5YKI7	NA
eQTL genes	ENSG00000096433	3710	ITPR3	147267	Q14573	DB00201
eQTL genes	ENSG00000137288	100500873	UQCC2	614461	Q9BRT2	NA
eQTL genes	ENSG00000161904	221496	LEMD2	NA	Q8NC56	NA
eQTL genes	ENSG00000105866	6671	SP4	600540	Q02446	NA
eQTL genes	ENSG00000105877	8701	DNAH11	603339	Q96DT5	NA
eQTL genes	ENSG00000135250	6733	SRPK2	602980	P78362	DB00173:DB02733:DB04395
eQTL genes	ENSG00000091127	54517	PUS7	NA	Q96PZ0	NA
eQTL genes	ENSG00000171045	203062	TSNARE1	NA	Q96NA8	NA
eQTL genes	ENSG00000181790	575	BAI1	602682	O14514	NA
eQTL genes	ENSG00000130193	51337	THEM6	NA	Q8WUY1	NA
eQTL genes	ENSG00000129083	1315	COPB1	600959	P53618	NA
eQTL genes	ENSG00000111328	8099	CDK2AP1	602198	O14519	NA
eQTL genes	ENSG00000188026	353116	RILPL1	614092	Q5EBL4	NA
eQTL genes	ENSG00000111364	57696	DDX55	NA	Q8NHQ9	NA
eQTL genes	ENSG00000111361	1967	EIF2B1	606686	Q14232	NA
eQTL genes	ENSG00000111358	2967	GTF2H3	601750	Q13889	NA
eQTL genes	ENSG00000168778	79867	TCTN2	613846	Q96GX1	NA
eQTL genes	ENSG00000185344	23545	ATP6V0A2	611716	Q9Y487	NA
eQTL genes	ENSG00000197653	196385	DNAH10	605884	Q8IVF4	NA
eQTL genes	ENSG00000119242	80212	CCDC92	NA	Q53HC0	NA
eQTL genes	ENSG00000250091	NA	DNAH10OS	NA	P0CZ25	NA
eQTL genes	ENSG00000179195	144348	ZNF664	NA	Q8N3J9	NA
eQTL genes	ENSG00000178882	100533183	FAM101A	NA	Q6ZTI6	NA
eQTL genes	ENSG00000100934	10484	SEC23A	610511	Q15436	NA
eQTL genes	ENSG00000182400	122553	TRAPPC6B	610397	Q86SZ2	DB08342
eQTL genes	ENSG00000150527	4253	CTAGE5	602132	O15320	NA
eQTL genes	ENSG00000100664	1983	EIF5	601710	P55010	NA
eQTL genes	ENSG00000075413	4140	MARK3	602678	P27448	DB12010
eQTL genes	ENSG00000166165	1152	CKB	123280	P12277	DB00148:DB13191
eQTL genes	ENSG00000166166	115708	TRMT61A	NA	Q96FX7	NA
eQTL genes	ENSG00000166170	9529	BAG5	603885	Q9UL15	NA
eQTL genes	ENSG00000126214	3831	KLC1	600025	Q07866	NA
eQTL genes	ENSG00000256053	84334	APOPT1	NA	Q96IL0	NA
eQTL genes	ENSG00000126215	7517	XRCC3	600675	O43542	NA
eQTL genes	ENSG00000100711	79038	ZFYVE21	613504	Q9BQ24	NA
eQTL genes	ENSG00000088808	23368	PPP1R13B	606455	Q96KQ4	NA
eQTL genes	ENSG00000156411	9556	C14orf2	604573	P56378	NA
eQTL genes	ENSG00000156414	122402	TDRD9	NA	Q8NDG6	NA
eQTL genes	ENSG00000166183	374569	ASPG	NA	Q86U10	NA
eQTL genes	ENSG00000066735	26153	KIF26A	613231	Q9ULI4	NA
eQTL genes	ENSG00000166035	3990	LIPC	151670	P11150	NA
eQTL genes	ENSG00000137845	102	ADAM10	602192	O14672	DB04991
eQTL genes	ENSG00000166503	50810	HDGFRP3	NA	Q9Y3E1	NA
eQTL genes	ENSG00000156218	57188	ADAMTSL3	609199	P82987	NA
eQTL genes	ENSG00000259511	100505679	UBE2Q2L	NA	NA	NA
eQTL genes	ENSG00000184206	NA	GOLGA6L4	NA	A6NEF3	NA
eQTL genes	ENSG00000176371	54993	ZSCAN2	NA	Q7Z7L9	NA
eQTL genes	ENSG00000177082	84942	WDR73	NA	Q6P4I2	NA
eQTL genes	ENSG00000197696	4828	NMB	162340	P08949	NA
eQTL genes	ENSG00000140612	23478	SEC11A	NA	P67812	NA
eQTL genes	ENSG00000166716	9640	ZNF592	613624	Q92610	NA
eQTL genes	ENSG00000136383	57538	ALPK3	NA	Q96L96	NA
eQTL genes	ENSG00000183208	390637	GDPGP1	NA	Q6ZNW5	NA
eQTL genes	ENSG00000140564	5045	FURIN	136950	P09958	DB03600:DB04951
eQTL genes	ENSG00000182511	2242	FES	190030	P07332	DB12010
eQTL genes	ENSG00000196547	4122	MAN2A2	600988	P49641	NA
eQTL genes	ENSG00000140553	55898	UNC45A	611219	Q9H3U1	NA
eQTL genes	ENSG00000166965	91433	RCCD1	NA	A6NED2	NA
eQTL genes	ENSG00000217930	51025	PAM16	614336	Q9Y3D7	NA
eQTL genes	ENSG00000262246	79585	CORO7	611668	P57737	NA
eQTL genes	ENSG00000168140	114990	VASN	608843	Q6EMK4	NA
eQTL genes	ENSG00000153406	57407	NMRAL1	NA	Q9HBL8	DB08784
eQTL genes	ENSG00000103415	3163	HMOX2	141251	P30519	DB00157:DB04912
eQTL genes	ENSG00000089486	29965	CDIP1	610503	Q9H305	NA
eQTL genes	ENSG00000153443	124402	UBALD1	NA	Q8TB05	NA
eQTL genes	ENSG00000102858	23295	MGRN1	607559	O60291	NA
eQTL genes	ENSG00000168101	84309	NUDT16L1	NA	Q9BRJ7	NA
eQTL genes	ENSG00000168096	124401	ANKS3	NA	Q6ZW76	NA
eQTL genes	ENSG00000166246	146562	C16orf71	NA	Q8IYS4	NA
eQTL genes	ENSG00000103199	26048	ZNF500	NA	O60304	NA
eQTL genes	ENSG00000140623	124404	2023-09-12	611562	Q8IYM1	NA
eQTL genes	ENSG00000167513	81620	CDT1	605525	Q9H211	NA
eQTL genes	ENSG00000141012	2588	GALNS	612222	P34059	NA
eQTL genes	ENSG00000167515	51693	TRAPPC2L	610970	Q9UL33	NA
eQTL genes	ENSG00000129993	863	CBFA2T3	603870	O75081	NA
eQTL genes	ENSG00000176715	197322	ACSF3	614245	Q4G176	NA
eQTL genes	ENSG00000129910	1013	CDH15	114019	P55291	NA
eQTL genes	ENSG00000259803	146429	SLC22A31	NA	A6NKX4	NA
eQTL genes	ENSG00000170100	197320	ZNF778	NA	Q96MU6	NA
eQTL genes	ENSG00000167522	29123	ANKRD11	611192	Q6UB99	NA
eQTL genes	ENSG00000197912	101930112	SPG7	602783	Q9UQ90	NA
eQTL genes	ENSG00000167526	606500	RPL13	113703	P26373	NA
eQTL genes	ENSG00000178773	27132	CPNE7	605689	Q9UBL6	NA
eQTL genes	ENSG00000015413	1800	DPEP1	179780	P16444	DB01597
eQTL genes	ENSG00000131165	5119	CHMP1A	164010	Q9HD42	NA
eQTL genes	ENSG00000167523	124045	SPATA33	615409	Q96N06	NA
eQTL genes	ENSG00000185324	8558	CDK10	603464	Q15131	NA
eQTL genes	ENSG00000260259	NA	RP11-368I7.4	NA	NA	NA
eQTL genes	ENSG00000158792	124044	SPATA2L	NA	Q8IUW3	NA
eQTL genes	ENSG00000075399	9605	VPS9D1	NA	Q9Y2B5	NA
eQTL genes	ENSG00000158805	92822	ZNF276	608460	Q8N554	NA
eQTL genes	ENSG00000187741	2175	FANCA	607139	O15360	NA
eQTL genes	ENSG00000204991	84501	SPIRE2	609217	Q8WWL2	DB08080
eQTL genes	ENSG00000141002	22980	TCF25	612326	Q9BQ70	NA
eQTL genes	ENSG00000258839	4157	MC1R	155555	Q01726	DB04931:DB05479:DB11653
eQTL genes	ENSG00000198211	10381	TUBB3	602661	NA	NA
eQTL genes	ENSG00000140995	54849	DEF8	NA	Q6ZN54	NA
eQTL genes	ENSG00000177946	92806	CENPBD1	NA	B2RD01	NA
eQTL genes	ENSG00000003249	79007	DBNDD1	NA	Q9H9R9	NA
eQTL genes	ENSG00000141013	2622	GAS8	605178	O95995	NA
eQTL genes	ENSG00000221819	750	C16orf3	605179	O95177	NA
eQTL genes	ENSG00000221983	7311	UBA52	191321	P62987	NA
eQTL genes	ENSG00000213999	100271849	MEF2B	600661	Q02080	NA
eQTL genes	ENSG00000254901	729991	MEF2BNB	NA	Q96FH0	NA
eQTL genes	ENSG00000064490	8625	RFXANK	603200	O14593	NA
eQTL genes	ENSG00000130287	1463	NCAN	600826	O14594	DB02379:DB04396:DB08818
eQTL genes	ENSG00000187664	404037	HAPLN4	NA	Q86UW8	DB08818
eQTL genes	ENSG00000213996	53345	TM6SF2	606563	Q9BZW4	NA
eQTL genes	ENSG00000129933	23383	MAU2	614560	Q9Y6X3	NA
eQTL genes	ENSG00000167491	54815	GATAD2A	614997	Q86YP4	NA
eQTL genes	ENSG00000178093	83983	TSSK6	610712	Q9BXA6	NA
eQTL genes	ENSG00000186010	51079	NDUFA13	609435	Q9P0J0	DB00157
eQTL genes	ENSG00000250067	374887	YJEFN3	NA	A6XGL0	NA
eQTL genes	ENSG00000160161	148113	CILP2	612419	Q8IUL8	NA
eQTL genes	ENSG00000105717	80714	PBX4	608127	Q9BYU1	NA
eQTL genes	ENSG00000064547	9170	LPAR2	605110	Q9HBW0	NA
eQTL genes	ENSG00000089639	51291	GMIP	609694	Q9P107	NA
eQTL genes	ENSG00000105726	57130	ATP13A1	NA	Q9HD20	NA
eQTL genes	ENSG00000181896	94039	ZNF101	603983	Q8IZC7	NA
eQTL genes	ENSG00000105708	7561	ZNF14	194556	P17017	NA
eQTL genes	ENSG00000196588	57591	MKL1	606078	Q969V6	DB08080
eQTL genes	ENSG00000128285	2847	MCHR1	601751	Q99705	DB00502
eQTL genes	ENSG00000100372	10478	SLC25A17	606795	O43808	NA
eQTL genes	ENSG00000196236	63929	XPNPEP3	613553	Q9NQH7	NA
eQTL genes	ENSG00000172404	150353	DNAJB7	611336	Q7Z6W7	NA
eQTL genes	ENSG00000100387	9978	RBX1	603814	P62877	NA
eQTL genes	ENSG00000100393	2033	EP300	602700	Q09472	NA
eQTL genes	ENSG00000100395	83746	L3MBTL2	611865	Q969R5	NA
eQTL genes	ENSG00000100399	150356	CHADL	NA	Q6NUI6	NA
eQTL genes	ENSG00000100401	5905	RANGAP1	602362	P46060	NA
eQTL genes	ENSG00000100403	23264	ZC3H7B	NA	Q9UGR2	NA
eQTL genes	ENSG00000167074	7008	TEF	188595	Q10587	NA
eQTL genes	ENSG00000100412	50	ACO2	100850	Q99798	DB01727:DB03964:DB04072:DB04351:DB04562
eQTL genes	ENSG00000100413	171568	POLR3H	NA	Q9Y535	NA
eQTL genes	ENSG00000172346	27254	CSDC2	NA	Q9Y534	NA
eQTL genes	ENSG00000100417	5372	PMM1	601786	Q92871	NA
eQTL genes	ENSG00000100418	27351	DESI1	614637	Q6ICB0	NA
eQTL genes	ENSG00000196419	2547	XRCC6	152690	P12956	NA
eQTL genes	ENSG00000100138	4809	NHP2L1	601304	P55769	DB02494:DB07374
eQTL genes	ENSG00000167077	150365	MEI1	608797	Q5TIA1	NA
eQTL genes	ENSG00000100147	79879	CCDC134	NA	Q9H6E4	NA
eQTL genes	ENSG00000159958	115650	TNFRSF13C	606269	Q96RJ3	NA
eQTL genes	ENSG00000100162	79019	CENPM	610152	Q9NSP4	NA
eQTL genes	ENSG00000100167	55964	2023-09-03	608314	Q9UH03	NA
eQTL genes	ENSG00000183066	164684	WBP2NL	610981	Q6ICG8	NA
eQTL genes	ENSG00000198951	4668	NAGA	104170	P17050	DB09462
eQTL genes	ENSG00000177096	150368	FAM109B	614240	Q6ICB4	NA
eQTL genes	ENSG00000183172	91689	SMDT1	615588	Q9H4I9	NA
eQTL genes	ENSG00000184983	4700	NDUFA6	602138	P56556	DB00157
eQTL genes	ENSG00000100197	101929829	CYP2D6	124030	P10635	DB11994

## Sheet: Table S6
Table S6. Gene Expression Heatmap Across Multiple Tissues Highlighting Brain-Related Expression Patterns.
ensg	symbol	Adipose_Subcutaneous	Adipose_Visceral_Omentum	Adrenal_Gland	Artery_Aorta	Artery_Coronary	Artery_Tibial	Bladder	Brain_Amygdala	Brain_Anterior_cingulate_cortex_BA24	Brain_Caudate_basal_ganglia	Brain_Cerebellar_Hemisphere	Brain_Cerebellum	Brain_Cortex	Brain_Frontal_Cortex_BA9	Brain_Hippocampus	Brain_Hypothalamus	Brain_Nucleus_accumbens_basal_ganglia	Brain_Putamen_basal_ganglia	Brain_Spinal_cord_cervical_c-1	Brain_Substantia_nigra	Breast_Mammary_Tissue	Cells_Cultured_fibroblasts	Cells_EBV-transformed_lymphocytes	Cervix_Ectocervix	Cervix_Endocervix	Colon_Sigmoid	Colon_Transverse	Esophagus_Gastroesophageal_Junction	Esophagus_Mucosa	Esophagus_Muscularis	Fallopian_Tube	Heart_Atrial_Appendage	Heart_Left_Ventricle	Kidney_Cortex	Kidney_Medulla	Liver	Lung	Minor_Salivary_Gland	Muscle_Skeletal	Nerve_Tibial	Ovary	Pancreas	Pituitary	Prostate	Skin_Not_Sun_Exposed_Suprapubic	Skin_Sun_Exposed_Lower_leg	Small_Intestine_Terminal_Ileum	Spleen
ENSG00000149527	PLCH2	0.831093	1.22645	1.93509	0.819739	0.8965	0.390859	3.07201	3.3357	4.32515	3.17819	5.63493	5.66368	4.92442	4.49783	4.13103	3.7071	3.44714	2.91981	4.95135	3.51385	2.88073	0.245372	1.60951	2.16131	1.84272	1.2246	1.61851	0.531821	5.1333	0.56131	2.12475	0.35666	0.165937	2.63987	2.40044	2.56464	2.36103	4.68016	0.176773	0.799864	0.554169	2.41667	4.48018	4.70935	5.65425	5.62677	2.86378	3.65223
ENSG00000204060	FOXO6	1.02821	1.25266	1.0823	2.6601	1.85397	2.23373	2.36986	1.68816	2.02326	2.21056	0.912562	1.03519	1.72847	1.68941	2.34607	2.44423	2.39706	1.9899	1.13864	1.16226	1.54637	0.344269	0.2065	2.58816	2.73302	2.24178	1.35613	2.38591	0.824596	2.15826	3.22376	1.50699	0.791533	0.890512	1.47054	0.278081	1.33207	1.85118	1.38124	2.06864	3.7424	0.875707	4.48211	2.61646	2.05916	1.8779	1.09476	1.04936
ENSG00000142949	PTPRF	5.30741	5.29577	3.51832	4.21947	4.25555	3.77565	5.30466	4.03648	4.48272	4.36975	3.80332	4.11814	4.94479	4.74478	3.71719	4.18371	4.4305	3.89804	4.24402	3.94489	5.38914	4.55512	1.06153	5.42299	5.37391	5.38475	5.40429	5.18077	5.66602	5.13296	5.27635	2.43245	0.845309	4.19206	4.46284	5.27329	5.09488	5.64283	1.21928	5.51885	5.16304	4.68396	5.02154	5.53818	5.67134	5.66819	5.10394	2.51359
ENSG00000224276	RP11-336K24.5	0.132371	0.141444	0.0747816	0.0825212	0.0961184	0.0698252	0.307724	0.0323254	0.0183772	0.0342404	0.122416	0.144924	0.0376533	0.0326825	0.04667	0.0346718	0.0311462	0.0210219	0.102127	0.0477065	0.280511	0.0859021	0.119916	0.0874659	0.244454	0.176923	0.856955	0.0729776	0.0781452	0.0648228	0.353434	0.0353651	0.022586	0.133972	0.126825	0.0515211	1.5173	0.173623	0.0231672	1.42274	0.135474	0.0608148	0.221263	0.158246	0.125493	0.149803	0.649363	0.14814
ENSG00000054282	SDCCAG8	3.70498	3.41119	3.07799	3.69568	3.6486	3.74235	3.39196	2.73445	2.66766	2.84584	3.07593	2.96573	2.74814	2.91491	2.74313	2.80414	2.69588	2.59337	3.35819	2.85386	3.66347	3.7421	3.48563	3.6559	3.78715	3.16381	2.83801	3.2101	2.89601	3.13762	3.68539	2.41123	1.73445	2.64718	2.91054	1.96484	3.85111	3.08448	2.60494	3.99727	3.8176	2.66676	3.71742	3.40676	3.17862	3.18731	2.99241	3.16432
ENSG00000084734	GCKR	1.06181	1.16545	3.39235	1.42493	1.51583	0.748656	0.606688	0.434007	0.609955	0.406582	1.44861	1.54052	0.889302	0.814315	0.454279	0.652125	0.510367	0.350649	0.396958	0.511187	1.03822	0.42618	0.0276137	0.719779	1.04029	0.374819	0.3319	0.410752	1.53667	0.462651	0.602019	0.454129	0.156099	0.496909	0.807559	5.65494	0.568403	0.601235	0.209126	0.517088	3.78865	1.05761	0.907337	1.0474	0.362563	0.315929	0.45259	1.79987
ENSG00000233723	LINC01122	0.00496631	0.0182353	0.0909588	0.00388954	0.00835571	0.00282873	0.0318802	0.627675	0.926903	0.92589	0.278777	0.295111	1.10672	1.24893	0.756111	0.89032	1.16212	0.867472	0.68451	0.666562	0.166094	0.031384	0.0104232	0.299079	0.394737	0.0539963	0.041045	0.0131938	0.00510959	0.0108857	0.065034	0.00322152	0.00214579	0.0227412	0.09174	0.00911831	0.0294641	0.0856756	0.0020672	0.0146192	0.483415	0.0207845	0.481885	0.125919	0.0504536	0.037886	0.0462558	0.0156552
ENSG00000204120	GIGYF2	4.19319	3.80304	3.88988	4.26294	4.10199	4.37796	4.10534	2.80556	2.91187	2.96256	4.19294	4.14598	3.20468	3.26314	2.83632	3.06981	2.9177	2.75924	3.25235	2.93149	4.19045	4.6654	4.59525	4.363	4.523	4.04724	3.74409	4.00247	3.76871	3.99492	4.30682	3.11738	2.67463	3.07538	3.54129	2.58516	4.13741	4.0377	3.96924	4.52977	4.53291	3.17897	4.00046	4.01552	4.39879	4.51544	3.96955	4.00582
ENSG00000154822	PLCL2	3.68627	3.19451	3.77524	2.8615	2.99251	3.11242	2.24323	1.86601	2.49461	2.67056	4.91304	4.78817	3.22215	3.21352	2.13352	2.33709	2.57787	2.55586	1.83672	1.95264	3.32034	3.56048	4.69078	2.77292	3.26801	2.2553	2.83533	2.20727	1.12305	1.96718	3.06053	3.31193	3.30844	2.68225	2.88523	1.89336	3.19811	2.15975	4.08571	3.64252	4.34391	2.19382	3.38007	2.55607	1.56115	1.86108	3.4978	4.27428
ENSG00000004534	RBM6	5.658	5.61929	5.6447	5.67118	5.66867	5.65965	5.67243	4.77669	4.94427	4.94887	5.65747	5.67059	5.34255	5.17011	4.90605	5.11945	4.84759	4.67391	5.17416	4.8217	5.65769	5.4989	5.66826	5.63004	5.67243	5.67033	5.64384	5.66309	5.55992	5.67067	5.67243	5.26887	4.86838	5.45069	5.67243	5.30075	5.67021	5.59608	4.81431	5.67243	5.67243	5.30131	5.6702	5.67243	5.64019	5.62656	5.66768	5.67243
ENSG00000114904	NEK4	3.39396	3.28497	3.37147	3.52119	3.58335	3.66882	3.53402	2.94684	3.15269	3.24322	3.94218	3.82222	3.18398	3.41209	2.79981	3.31283	3.2124	2.77183	3.1044	3.05653	3.49088	4.13628	4.0516	3.74361	3.98005	3.36717	2.99797	3.22405	3.02463	3.22531	3.89614	2.4199	1.95321	2.65338	2.89263	2.74358	3.39443	3.35781	2.79012	3.87233	4.23606	2.53124	3.96443	3.42033	2.8197	2.88599	3.00033	2.94267
ENSG00000163635	ATXN7	3.97763	3.93852	3.12689	3.98876	3.93147	4.01915	3.70195	1.94278	2.07197	2.32962	3.55359	3.71216	2.49506	2.46887	2.00052	2.26217	2.47844	1.98329	2.6274	2.02205	3.9094	3.64616	3.91507	4.28974	4.20804	3.76288	3.47678	3.70108	3.56078	3.72969	4.12025	2.79104	2.08917	2.72234	2.73307	2.61845	4.29757	3.59418	2.91303	4.59006	4.38689	3.37218	3.70671	3.8961	4.09682	4.16153	3.81003	3.73967
ENSG00000156096	UGT2B4	0.107166	0.386298	0.0370354	0.0442941	0.232547	0.0318358	0.0676461	0.0133222	0.0152439	0.0113613	0.0226492	0.0262596	0.0165435	0.0116202	0.0181415	0.0209122	0.00859404	0.00893492	0.00855266	0.0202766	0.127627	0.0159765	0.0203464	0.0795811	0.0247731	0.0497614	0.0353776	0.0390727	0.0315005	0.0319343	0.0373429	2.1867	2.05	0.103509	0.0687338	5.6315	1.08358	0.0457983	0.0273343	0.0355037	0.0373932	0.0272565	0.0472697	0.174361	0.0385658	0.0281062	0.0490281	0.0841905
ENSG00000198189	HSD17B11	5.66271	5.6284	5.48418	5.57207	5.5743	5.5686	5.54262	3.59658	3.79438	3.46575	5.25257	4.93936	3.77972	4.16417	3.46583	3.87043	3.42115	3.17098	4.65774	3.78787	5.61819	5.3555	4.68575	5.45257	5.67243	5.5307	5.6318	5.46702	3.82159	5.37615	5.63268	4.11271	3.26903	4.56443	3.83113	5.46585	5.65134	4.3993	3.18639	5.6551	5.61835	4.87316	4.56308	5.14809	4.21804	4.46725	5.638	5.36718
ENSG00000214794	KRT18P42	0.00400986	0.00317922	0.00635355	0.00337236	0.0037293	0.00406824	0.00994723	0.0146316	0.028181	0.00682048	0.00431585	0.00616222	0.0251249	0.0344071	0.0185036	0.00670837	0.00452137	0.00565311	0.0482425	0.0262562	0.00392073	0.00364857	0.00490842	0	0	0.0018182	0.00489024	0.00435038	0.00394822	0.00495434	0.004266	0.00206514	0.000785628	0.003165	0.0163517	0.00607619	0.0157848	0.00961186	0.00179161	0.00498075	0.00322622	0.00326064	0.00315719	0.00543174	0.00213817	0.00280588	0.00510487	0.00194608
ENSG00000249526	CTB-35F21.1	0.0595479	0.0494809	0.0239786	0.143972	0.135749	0.274946	0.0881009	0.211142	0.202252	0.201128	0.890325	0.886334	0.319729	0.314704	0.255409	0.260886	0.111922	0.15664	0.47735	0.22638	0.0629794	0.0220584	0.0769737	0.0680229	0.253261	0.0755958	0.0592923	0.0839527	0.0316503	0.0715707	0.116344	0.0846882	0.0276828	0.0977496	0.294768	0.0638722	0.0577268	0.063595	0.0562693	0.438206	0.0493194	0.109295	0.704198	0.0666275	0.0544936	0.0574565	0.116996	0.169958
ENSG00000180573	HIST1H2AC	3.85548	4.8153	4.63665	4.31539	4.72908	4.34419	4.60275	4.05895	3.59276	4.34463	3.5569	3.62063	3.66152	3.77768	4.45605	4.26764	4.12997	4.30952	5.37247	4.62532	4.43785	4.55276	4.85263	4.92006	4.92608	4.60904	4.7476	4.18506	5.39973	4.53736	4.45681	3.93045	3.47925	4.60926	5.55669	4.94751	5.29857	4.31479	4.43536	4.2498	4.5059	2.81248	5.09466	5.46053	5.08857	5.01151	4.66492	5.41629
ENSG00000197283	SYNGAP1	3.51054	3.68303	3.39885	4.28558	4.09272	4.10343	4.31317	3.7754	4.27767	3.99405	4.66357	4.94619	4.69831	4.54447	4.27892	3.44314	4.33895	3.52604	2.33426	2.40593	3.56292	4.05733	3.52083	4.88994	5.20334	4.2405	3.52817	4.27619	3.33623	4.11382	5.11737	2.69673	1.89668	2.77099	3.09991	1.43451	4.30599	3.0344	1.22549	4.07482	5.26793	2.11512	5.58804	4.03412	3.41514	3.39682	3.9307	4.06567
ENSG00000105866	SP4	2.34636	1.99605	1.66576	2.27219	2.20241	2.55674	2.41261	1.6775	1.74824	1.7969	3.66236	3.22215	1.69402	1.90788	1.65952	1.93121	1.88466	1.57504	2.09811	1.59099	2.30372	1.91107	3.1425	2.77599	2.91747	2.01295	1.66642	2.16638	1.26726	2.0219	2.81649	1.4482	1.06644	1.17645	1.653	0.930068	2.19115	1.93368	2.09652	3.01489	3.43729	1.25598	2.78881	2.47032	2.01639	2.08237	2.21937	2.37875
ENSG00000237513	RP11-325F22.2	0.951037	1.57315	0.226173	0.917289	0.995064	0.520775	0.799889	0.0760324	0.0585693	0.0793876	0.0330129	0.0413421	0.0544654	0.0523056	0.0830961	0.0981096	0.0743865	0.0734542	0.359223	0.109357	1.01609	0.0433663	2.99358	0.549613	0.732535	0.600673	1.34007	0.570225	0.39167	0.520698	0.885958	0.602383	0.156117	0.601277	0.689358	0.311538	2.02504	0.943854	0.0998964	0.843921	0.285718	0.0765357	0.276633	0.539266	0.625492	0.447645	1.83892	2.74157
ENSG00000228393	LINC01004	1.95582	1.77197	2.23636	3.01792	3.04138	2.74124	2.96292	1.80386	1.88384	2.11789	3.67636	3.60866	2.06263	2.085	1.97135	2.14821	2.26189	1.89304	2.22257	1.90024	1.89533	1.92716	1.94572	3.23272	3.64214	2.82533	3.05798	2.75253	2.47705	2.69969	3.14376	1.62064	1.397	2.47547	3.35239	1.5236	2.66478	2.66946	1.53509	2.96203	3.17629	1.60413	3.74176	3.64138	1.84393	2.10788	2.94545	3.30114
ENSG00000249917	LINC00536	0.00736655	0.00281822	0.00113165	0.00696051	0.00844154	0.00920788	0.00359018	0.0161014	0.00907781	0.00889085	0.0031838	0.00245672	0.00953107	0.00806362	0.0188119	0.0141948	0.0098442	0.00757136	0.065662	0.0203728	0.110649	0.0335568	0.0144426	0.0133675	0.00425323	0.00297979	0.00245903	0.00224468	0.235399	0.00265455	0.0091589	0.0032996	0.00273261	0.00405751	0.00387796	0.000678425	0.00274643	0.153351	0.00128192	0.0101428	0.015218	0.000730532	0.00255783	0.013591	0.102228	0.0767293	0.00279058	0.00201613
ENSG00000171045	TSNARE1	3.48648	3.1115	3.02019	3.77006	3.571	3.82247	3.76255	2.49474	2.7739	2.59621	3.73017	3.88797	3.4484	3.21463	2.56967	2.80662	2.70769	2.3451	3.03436	2.60092	3.69653	2.63736	3.53367	4.25578	4.51139	3.59757	3.20288	3.51562	3.17735	3.44338	4.2724	2.45035	1.93075	2.85324	3.40121	2.19917	3.5953	3.48082	2.51208	4.20944	4.62217	3.47872	3.86998	3.99174	4.65842	4.64394	3.56971	3.69152
ENSG00000257703	RP11-328J6.1	0.00323798	0.00682515	0.00138656	0.00457281	0.0112546	0.00262808	0.0104742	0.59556	0.500868	0.419582	0.222294	0.212924	0.505667	0.526284	0.579883	0.631429	0.320148	0.271819	0.688311	0.654033	0.00521424	0.00185305	0.0449079	0	0	0.0116386	0.0134411	0.00250189	0.00505196	0.0018656	0.0232102	0.00349038	0.00140764	0.00909464	0	0.00262986	0.0212336	0.00331226	0.00232452	0.0125982	0.00973503	0.000740822	0.0903563	0.00542638	0.0015117	0.00139893	0.206747	0.394236
ENSG00000179088	C12orf42	0.0330092	0.0716545	0.0143678	0.035986	0.0745193	0.0256453	0.0616779	0.0516271	0.0805315	0.0326406	0.0104392	0.00986467	0.0711745	0.083138	0.0673736	0.0568848	0.0317955	0.0154028	0.0676593	0.0332914	0.0491457	0.0068042	0.470587	0.0336511	0.0318678	0.0353289	0.080992	0.0151588	0.039813	0.0173872	0.0315616	0.0154761	0.00711829	0.0567213	0.0142173	0.0333509	0.0975662	0.0315958	0.00775928	0.0867026	0.0286658	0.00562246	0.273506	0.0744945	0.0169377	0.0188646	0.817638	1.46666
ENSG00000197653	DNAH10	0.182182	0.240253	0.0985319	0.23281	0.206021	0.241719	0.193565	0.406275	0.295692	0.683691	1.1328	1.32148	0.399093	0.364543	0.626888	0.789076	0.654045	0.281465	0.971164	0.383221	0.191351	0.460758	0.0643619	0.359471	0.812032	0.141238	0.133335	0.152148	0.0641809	0.145891	2.04729	0.0721478	0.0667349	0.160947	0.188627	0.0471032	1.23802	0.18483	0.096626	0.339315	0.173935	0.0602454	0.357574	0.190568	0.122647	0.127678	0.160625	0.307522
ENSG00000151320	AKAP6	1.07671	0.996742	0.961721	3.87687	3.39578	4.18869	2.24495	3.08364	3.73195	3.01491	3.43153	3.36817	3.77017	4.10004	3.0765	3.49548	2.95507	2.81721	3.43868	3.49747	0.916181	0.328592	0.257812	1.19265	1.48078	2.63284	1.60224	2.82301	0.994774	2.60403	2.18431	2.96699	3.05211	0.647645	0.991149	0.414581	1.57453	1.62957	3.82231	1.46247	1.46562	0.204907	2.27792	1.0503	0.592627	0.832578	1.21651	0.429187
ENSG00000151322	NPAS3	0.635182	0.840362	0.75541	0.584163	0.543606	0.6442	0.639478	3.23516	3.12329	3.03239	2.17592	2.57811	2.93749	2.95067	2.81308	2.8911	3.13499	2.74251	3.04141	2.92844	0.854975	0.261273	0.0200047	0.976529	1.46247	1.32909	0.754842	1.16329	0.239653	1.2228	1.39235	0.284945	0.151038	0.546406	0.575368	0.0474009	0.296172	0.497659	0.104643	1.27699	1.68649	0.214779	1.03897	0.859162	0.257821	0.314008	0.540144	0.770666
ENSG00000100934	SEC23A	5.08656	4.91686	4.60583	5.62004	5.45196	5.64101	5.05565	2.80712	3.40175	3.2733	4.54069	4.08482	3.21952	3.91934	2.85652	3.51465	3.40736	2.95195	2.93303	3.01692	4.7528	5.6537	4.86004	5.0304	5.13229	5.29299	4.74846	5.2595	3.78174	5.33207	4.99646	4.16385	3.27306	3.05169	2.97216	4.14451	4.54522	3.61981	4.36971	4.81554	4.98866	2.18822	4.00516	4.30519	3.6154	3.83016	4.68828	3.67894
ENSG00000088808	PPP1R13B	3.81069	3.74189	3.29433	3.22769	3.32761	3.19281	4.21487	2.93495	3.62524	3.21293	5.24453	5.33648	4.07062	3.97371	3.10883	3.28061	3.5345	2.96249	2.64233	2.71361	4.04042	2.0151	2.38491	3.96631	4.11666	3.70493	3.92662	3.92891	4.54039	4.13936	4.29509	4.35126	3.92384	3.50501	3.93847	2.87795	4.61007	4.31579	2.7633	3.67761	4.47193	3.23029	4.32734	4.8608	4.6075	4.74582	4.02579	4.69218
ENSG00000259293	RP11-355N15.1	0.0283758	0.0143485	0.00612082	0.0123497	0.0190029	0.0110307	0.0449523	0.0142882	0.00800638	0.0115758	0.185784	0.156519	0.0136367	0.0120471	0.0169306	0.0188239	0.00751908	0.00917184	0.110355	0.043162	0.0156711	0.115496	0.0315063	0.0501694	0.0760133	0.0120232	0.0145488	0.024942	0.0334903	0.0183723	0.0164506	0.0234117	0.00757267	0.201737	0.646836	0.291699	0.0782684	0.0118784	0.00503773	0.0427624	0.0389718	0.0152417	0.0921123	0.0329385	0.0257999	0.0274945	0.0255427	0.0882858
ENSG00000189136	UBE2Q2P1	3.32121	2.60191	2.90466	3.07942	2.92373	2.94023	2.87128	0.718813	0.907186	0.807933	1.11208	1.34595	1.15489	1.01139	0.689693	1.05574	0.863748	0.653501	1.01375	0.729603	3.22097	2.37293	0.321851	3.51767	3.67183	2.77643	2.18926	2.8939	2.11336	2.76223	3.09497	1.85543	1.25209	1.73012	1.77246	1.23846	2.7103	2.67804	1.37897	3.518	4.38787	1.95841	2.56899	2.68376	2.56351	2.63499	2.29104	1.52009
ENSG00000140564	FURIN	5.66606	5.65169	5.04663	5.64186	5.62705	5.63004	5.56073	3.93501	4.31705	3.91114	5.51305	5.59753	4.86797	4.68804	4.0987	3.97454	4.00053	3.80307	3.78098	3.8667	5.65319	5.66087	4.95779	5.61229	5.66168	5.54751	5.48546	5.55659	5.46134	5.58397	5.67243	5.26638	4.87197	5.11803	5.4187	5.66794	5.67199	5.64123	5.14906	5.65858	5.46399	5.53863	5.64838	5.66171	5.66674	5.67175	5.59069	5.65983
ENSG00000089486	CDIP1	4.30723	4.27829	4.97408	5.18889	4.22636	4.66959	4.58516	5.44183	5.59912	5.5078	5.66552	5.67024	5.66056	5.64999	5.37172	5.52001	5.53065	5.45057	5.37665	5.40372	4.34353	4.02536	4.38738	5.07333	5.24512	4.7616	4.10999	4.71815	4.26418	4.71959	5.05851	4.32898	4.20482	4.77815	4.90089	4.08006	4.15494	3.72394	4.06116	5.18002	5.38031	3.9297	5.65624	4.91659	4.12368	4.13045	4.62526	4.33758
ENSG00000187741	FANCA	1.0737	0.99523	1.06369	0.701004	0.884813	0.458393	1.00082	0.607467	0.865522	0.806488	2.3375	2.42702	1.28424	1.21342	0.541186	0.571554	0.853276	0.658718	0.628798	0.44697	1.12818	3.07951	4.48288	1.18349	0.968745	0.711541	1.77181	0.537542	2.47078	0.559014	1.056	0.672859	0.377077	0.801875	1.18491	1.27083	1.95341	1.31599	0.26731	0.989459	1.15755	0.678569	1.30514	1.23041	1.72772	1.63747	2.3099	2.54946
ENSG00000167491	GATAD2A	4.74346	4.63281	4.28363	4.94646	4.78717	4.88749	4.57227	3.47609	3.49934	3.51927	4.04674	4.14952	3.59487	3.61621	3.67857	3.48478	3.64404	3.35186	3.89545	3.46679	4.685	5.13193	5.29161	4.79319	4.86758	4.35148	4.45964	4.24535	4.78374	4.2484	4.74854	3.48009	2.81184	3.9684	4.41002	3.63138	5.26607	4.28981	3.50091	4.92739	4.49286	3.53191	4.76351	4.44005	5.36053	5.43667	4.66228	5.10035
ENSG00000231993	RP1-85F18.5	1.46874	1.06121	1.00126	1.07896	1.03072	1.00806	1.34662	0.25595	0.360859	0.355571	0.99039	1.14099	0.469233	0.431528	0.307437	0.418112	0.370388	0.256915	0.441292	0.332554	1.4714	1.04876	1.31589	1.37619	1.47427	1.09354	1.20343	1.03311	1.78254	1.00268	1.98428	0.702925	0.898971	0.701305	0.999912	1.09914	2.15725	1.79015	0.797871	1.51017	1.44495	0.702748	1.18695	1.03233	1.99755	1.81916	1.55402	1.25813
[truncated: 6 more columns]

## Sheet: Table S7
Table S7. Enrichment Patterns of Gene Expression Across Multiple Tissues.
Category	GeneSet	N_genes	N_overlap	P	Padj	genes
DEG.down	Adipose_Subcutaneous	1541	5	0.0466564	1	ENSG00000151320:ENSG00000187741:ENSG00000204060:ENSG00000180573:ENSG00000228393
DEG.twoside	Adipose_Subcutaneous	3668	7	0.18723	1	ENSG00000151320:ENSG00000187741:ENSG00000204060:ENSG00000180573:ENSG00000198189:ENSG00000228393:ENSG00000189136
DEG.up	Adipose_Subcutaneous	2127	2	0.769534	1	ENSG00000198189:ENSG00000189136
DEG.down	Adipose_Visceral_Omentum	1661	5	0.0607378	1	ENSG00000151320:ENSG00000187741:ENSG00000204060:ENSG00000228393:ENSG00000149527
DEG.twoside	Adipose_Visceral_Omentum	3435	6	0.27814	1	ENSG00000151320:ENSG00000187741:ENSG00000204060:ENSG00000228393:ENSG00000149527:ENSG00000237513
DEG.up	Adipose_Visceral_Omentum	1774	1	0.905076	1	ENSG00000237513
DEG.down	Adrenal_Gland	3492	7	0.156735	1	ENSG00000151320:ENSG00000187741:ENSG00000204060:ENSG00000149527:ENSG00000088808:ENSG00000142949:ENSG00000105866
DEG.twoside	Adrenal_Gland	5041	8	0.319011	1	ENSG00000151320:ENSG00000187741:ENSG00000204060:ENSG00000084734:ENSG00000149527:ENSG00000088808:ENSG00000142949:ENSG00000105866
DEG.up	Adrenal_Gland	1549	1	0.871038	1	ENSG00000084734
DEG.down	Artery_Aorta	1473	1	0.85705	1	ENSG00000088808
DEG.twoside	Artery_Aorta	4241	4	0.814785	1	ENSG00000151320:ENSG00000204060:ENSG00000088808:ENSG00000100934
DEG.up	Artery_Aorta	2768	3	0.704434	1	ENSG00000151320:ENSG00000204060:ENSG00000100934
DEG.down	Artery_Coronary	954	2	0.349125	1	ENSG00000149527:ENSG00000088808
DEG.twoside	Artery_Coronary	3006	5	0.344735	1	ENSG00000151320:ENSG00000228393:ENSG00000149527:ENSG00000088808:ENSG00000100934
DEG.up	Artery_Coronary	2052	3	0.497969	1	ENSG00000151320:ENSG00000228393:ENSG00000100934
DEG.down	Artery_Tibial	2044	2	0.749586	1	ENSG00000088808:ENSG00000142949
DEG.twoside	Artery_Tibial	4761	4	0.881375	1	ENSG00000151320:ENSG00000088808:ENSG00000142949:ENSG00000100934
DEG.up	Artery_Tibial	2717	2	0.87607	1	ENSG00000151320:ENSG00000100934
DEG.down	Bladder	105	1	0.126787	1	ENSG00000154822
DEG.twoside	Bladder	948	1	0.710916	1	ENSG00000154822
DEG.up	Bladder	843	0	1	1
DEG.down	Brain_Amygdala	7751	11	0.413887	1	ENSG00000163635:ENSG00000140564:ENSG00000167491:ENSG00000204120:ENSG00000198189:ENSG00000228393:ENSG00000154822:ENSG00000088808:ENSG00000004534:ENSG00000100934:ENSG00000171045
DEG.twoside	Brain_Amygdala	9576	13	0.468862	1	ENSG00000163635:ENSG00000089486:ENSG00000140564:ENSG00000167491:ENSG00000204120:ENSG00000198189:ENSG00000228393:ENSG00000151322:ENSG00000154822:ENSG00000088808:ENSG00000004534:ENSG00000100934:ENSG00000171045
DEG.up	Brain_Amygdala	1825	2	0.690061	1	ENSG00000089486:ENSG00000151322
DEG.down	Brain_Anterior_cingulate_cortex_BA24	6725	10	0.361852	1	ENSG00000163635:ENSG00000140564:ENSG00000167491:ENSG00000204120:ENSG00000180573:ENSG00000198189:ENSG00000228393:ENSG00000054282:ENSG00000100934:ENSG00000171045
DEG.twoside	Brain_Anterior_cingulate_cortex_BA24	9101	14	0.263832	1	ENSG00000151320:ENSG00000163635:ENSG00000089486:ENSG00000140564:ENSG00000167491:ENSG00000204120:ENSG00000180573:ENSG00000198189:ENSG00000228393:ENSG00000151322:ENSG00000149527:ENSG00000054282:ENSG00000100934:ENSG00000171045
DEG.up	Brain_Anterior_cingulate_cortex_BA24	2376	4	0.366815	1	ENSG00000151320:ENSG00000089486:ENSG00000151322:ENSG00000149527
DEG.down	Brain_Caudate_basal_ganglia	6927	8	0.696531	1	ENSG00000163635:ENSG00000140564:ENSG00000167491:ENSG00000204120:ENSG00000198189:ENSG00000088808:ENSG00000100934:ENSG00000171045
DEG.twoside	Brain_Caudate_basal_ganglia	9143	10	0.782624	1	ENSG00000163635:ENSG00000089486:ENSG00000140564:ENSG00000167491:ENSG00000204120:ENSG00000198189:ENSG00000151322:ENSG00000088808:ENSG00000100934:ENSG00000171045
DEG.up	Brain_Caudate_basal_ganglia	2216	2	0.789426	1	ENSG00000089486:ENSG00000151322
DEG.down	Brain_Cerebellar_Hemisphere	2646	3	0.67414	1	ENSG00000180573:ENSG00000142949:ENSG00000189136
DEG.twoside	Brain_Cerebellar_Hemisphere	8981	14	0.246172	1	ENSG00000151320:ENSG00000089486:ENSG00000197653:ENSG00000180573:ENSG00000228393:ENSG00000114904:ENSG00000151322:ENSG00000149527:ENSG00000154822:ENSG00000088808:ENSG00000142949:ENSG00000105866:ENSG00000197283:ENSG00000189136
DEG.up	Brain_Cerebellar_Hemisphere	6335	11	0.177267	1	ENSG00000151320:ENSG00000089486:ENSG00000197653:ENSG00000228393:ENSG00000114904:ENSG00000151322:ENSG00000149527:ENSG00000154822:ENSG00000088808:ENSG00000105866:ENSG00000197283
DEG.down	Brain_Cerebellum	2778	4	0.486074	1	ENSG00000204060:ENSG00000180573:ENSG00000142949:ENSG00000189136
DEG.twoside	Brain_Cerebellum	8976	15	0.152705	1	ENSG00000151320:ENSG00000089486:ENSG00000197653:ENSG00000187741:ENSG00000204060:ENSG00000180573:ENSG00000228393:ENSG00000151322:ENSG00000149527:ENSG00000154822:ENSG00000088808:ENSG00000142949:ENSG00000105866:ENSG00000197283:ENSG00000189136
DEG.up	Brain_Cerebellum	6198	11	0.159047	1	ENSG00000151320:ENSG00000089486:ENSG00000197653:ENSG00000187741:ENSG00000228393:ENSG00000151322:ENSG00000149527:ENSG00000154822:ENSG00000088808:ENSG00000105866:ENSG00000197283
DEG.down	Brain_Cortex	5617	8	0.439581	1	ENSG00000163635:ENSG00000167491:ENSG00000204120:ENSG00000180573:ENSG00000198189:ENSG00000228393:ENSG00000100934:ENSG00000189136
DEG.twoside	Brain_Cortex	8420	14	0.171579	1	ENSG00000151320:ENSG00000163635:ENSG00000089486:ENSG00000167491:ENSG00000204120:ENSG00000180573:ENSG00000198189:ENSG00000228393:ENSG00000233723:ENSG00000151322:ENSG00000149527:ENSG00000100934:ENSG00000197283:ENSG00000189136
DEG.up	Brain_Cortex	2803	6	0.147891	1	ENSG00000151320:ENSG00000089486:ENSG00000233723:ENSG00000151322:ENSG00000149527:ENSG00000197283
DEG.down	Brain_Frontal_Cortex_BA9	5080	7	0.488018	1	ENSG00000163635:ENSG00000140564:ENSG00000167491:ENSG00000204120:ENSG00000180573:ENSG00000198189:ENSG00000189136
DEG.twoside	Brain_Frontal_Cortex_BA9	8222	13	0.24232	1	ENSG00000151320:ENSG00000163635:ENSG00000089486:ENSG00000140564:ENSG00000167491:ENSG00000204120:ENSG00000180573:ENSG00000198189:ENSG00000233723:ENSG00000151322:ENSG00000149527:ENSG00000197283:ENSG00000189136
DEG.up	Brain_Frontal_Cortex_BA9	3142	6	0.213829	1	ENSG00000151320:ENSG00000089486:ENSG00000233723:ENSG00000151322:ENSG00000149527:ENSG00000197283
DEG.down	Brain_Hippocampus	7571	11	0.380585	1	ENSG00000163635:ENSG00000140564:ENSG00000167491:ENSG00000204120:ENSG00000198189:ENSG00000228393:ENSG00000154822:ENSG00000088808:ENSG00000142949:ENSG00000100934:ENSG00000171045
DEG.twoside	Brain_Hippocampus	9541	16	0.136242	1	ENSG00000151320:ENSG00000163635:ENSG00000089486:ENSG00000140564:ENSG00000167491:ENSG00000204120:ENSG00000198189:ENSG00000228393:ENSG00000151322:ENSG00000149527:ENSG00000154822:ENSG00000088808:ENSG00000142949:ENSG00000100934:ENSG00000197283:ENSG00000171045
DEG.up	Brain_Hippocampus	1970	5	0.107133	1	ENSG00000151320:ENSG00000089486:ENSG00000151322:ENSG00000149527:ENSG00000197283
DEG.down	Brain_Hypothalamus	5967	10	0.227346	1	ENSG00000163635:ENSG00000140564:ENSG00000167491:ENSG00000204120:ENSG00000198189:ENSG00000154822:ENSG00000088808:ENSG00000100934:ENSG00000171045:ENSG00000189136
DEG.twoside	Brain_Hypothalamus	8506	13	0.285924	1	ENSG00000151320:ENSG00000163635:ENSG00000089486:ENSG00000140564:ENSG00000167491:ENSG00000204120:ENSG00000198189:ENSG00000151322:ENSG00000154822:ENSG00000088808:ENSG00000100934:ENSG00000171045:ENSG00000189136
DEG.up	Brain_Hypothalamus	2539	3	0.64585	1	ENSG00000151320:ENSG00000089486:ENSG00000151322
DEG.down	Brain_Nucleus_accumbens_basal_ganglia	6479	7	0.757834	1	ENSG00000163635:ENSG00000140564:ENSG00000167491:ENSG00000204120:ENSG00000198189:ENSG00000100934:ENSG00000171045
DEG.twoside	Brain_Nucleus_accumbens_basal_ganglia	8939	11	0.630061	1	ENSG00000163635:ENSG00000089486:ENSG00000140564:ENSG00000167491:ENSG00000204120:ENSG00000198189:ENSG00000233723:ENSG00000151322:ENSG00000100934:ENSG00000197283:ENSG00000171045
DEG.up	Brain_Nucleus_accumbens_basal_ganglia	2460	4	0.392049	1	ENSG00000089486:ENSG00000233723:ENSG00000151322:ENSG00000197283
DEG.down	Brain_Putamen_basal_ganglia	7853	13	0.190664	1	ENSG00000163635:ENSG00000140564:ENSG00000167491:ENSG00000204120:ENSG00000198189:ENSG00000228393:ENSG00000088808:ENSG00000142949:ENSG00000004534:ENSG00000054282:ENSG00000100934:ENSG00000105866:ENSG00000171045
DEG.twoside	Brain_Putamen_basal_ganglia	9598	15	0.229365	1	ENSG00000163635:ENSG00000089486:ENSG00000140564:ENSG00000167491:ENSG00000204120:ENSG00000198189:ENSG00000228393:ENSG00000151322:ENSG00000088808:ENSG00000142949:ENSG00000004534:ENSG00000054282:ENSG00000100934:ENSG00000105866:ENSG00000171045
DEG.up	Brain_Putamen_basal_ganglia	1745	2	0.665698	1	ENSG00000089486:ENSG00000151322
DEG.down	Brain_Spinal_cord_cervical_c-1	5136	10	0.112855	1	ENSG00000163635:ENSG00000204060:ENSG00000140564:ENSG00000167491:ENSG00000204120:ENSG00000154822:ENSG00000088808:ENSG00000100934:ENSG00000197283:ENSG00000189136
DEG.twoside	Brain_Spinal_cord_cervical_c-1	7371	15	0.035906	1	ENSG00000151320:ENSG00000163635:ENSG00000089486:ENSG00000204060:ENSG00000140564:ENSG00000167491:ENSG00000204120:ENSG00000180573:ENSG00000151322:ENSG00000149527:ENSG00000154822:ENSG00000088808:ENSG00000100934:ENSG00000197283:ENSG00000189136
DEG.up	Brain_Spinal_cord_cervical_c-1	2235	5	0.157803	1	ENSG00000151320:ENSG00000089486:ENSG00000180573:ENSG00000151322:ENSG00000149527
DEG.down	Brain_Substantia_nigra	7223	14	0.0625921	1	ENSG00000163635:ENSG00000204060:ENSG00000140564:ENSG00000167491:ENSG00000204120:ENSG00000198189:ENSG00000228393:ENSG00000154822:ENSG00000088808:ENSG00000142949:ENSG00000100934:ENSG00000105866:ENSG00000197283:ENSG00000171045
DEG.twoside	Brain_Substantia_nigra	8873	17	0.041411	1	ENSG00000151320:ENSG00000163635:ENSG00000089486:ENSG00000204060:ENSG00000140564:ENSG00000167491:ENSG00000204120:ENSG00000198189:ENSG00000228393:ENSG00000151322:ENSG00000154822:ENSG00000088808:ENSG00000142949:ENSG00000100934:ENSG00000105866:ENSG00000197283:ENSG00000171045
DEG.up	Brain_Substantia_nigra	1650	3	0.358146	1	ENSG00000151320:ENSG00000089486:ENSG00000151322
DEG.down	Breast_Mammary_Tissue	1007	3	0.139425	1	ENSG00000151320:ENSG00000187741:ENSG00000228393
DEG.twoside	Breast_Mammary_Tissue	2985	5	0.3392	1	ENSG00000151320:ENSG00000187741:ENSG00000228393:ENSG00000142949:ENSG00000189136
DEG.up	Breast_Mammary_Tissue	1978	2	0.732722	1	ENSG00000142949:ENSG00000189136
DEG.down	Cells_Cultured_fibroblasts	2173	4	0.306104	1	ENSG00000089486:ENSG00000228393:ENSG00000088808:ENSG00000171045
DEG.twoside	Cells_Cultured_fibroblasts	6516	8	0.622713	1	ENSG00000089486:ENSG00000187741:ENSG00000204120:ENSG00000228393:ENSG00000114904:ENSG00000088808:ENSG00000100934:ENSG00000171045
DEG.up	Cells_Cultured_fibroblasts	4343	4	0.829761	1	ENSG00000187741:ENSG00000204120:ENSG00000114904:ENSG00000100934
DEG.down	Cells_EBV-transformed_lymphocytes	2398	4	0.373426	1	ENSG00000228393:ENSG00000149527:ENSG00000088808:ENSG00000142949
DEG.twoside	Cells_EBV-transformed_lymphocytes	7523	10	0.515311	1	ENSG00000187741:ENSG00000167491:ENSG00000228393:ENSG00000114904:ENSG00000149527:ENSG00000154822:ENSG00000088808:ENSG00000142949:ENSG00000237513:ENSG00000105866
DEG.up	Cells_EBV-transformed_lymphocytes	5125	6	0.666458	1	ENSG00000187741:ENSG00000167491:ENSG00000114904:ENSG00000154822:ENSG00000237513:ENSG00000105866
DEG.down	Cervix_Ectocervix	2	0	1	1
DEG.twoside	Cervix_Ectocervix	197	0	1	1
DEG.up	Cervix_Ectocervix	195	0	1	1
DEG.down	Cervix_Endocervix	5	0	1	1
DEG.twoside	Cervix_Endocervix	1854	3	0.430399	1	ENSG00000197283:ENSG00000171045:ENSG00000189136
DEG.up	Cervix_Endocervix	1849	3	0.428654	1	ENSG00000197283:ENSG00000171045:ENSG00000189136
DEG.down	Colon_Sigmoid	1685	2	0.646474	1	ENSG00000149527:ENSG00000154822
DEG.twoside	Colon_Sigmoid	3329	3	0.817489	1	ENSG00000149527:ENSG00000154822:ENSG00000100934
DEG.up	Colon_Sigmoid	1644	1	0.886657	1	ENSG00000100934
DEG.down	Colon_Transverse	1588	2	0.613645	1	ENSG00000151320:ENSG00000149527
DEG.twoside	Colon_Transverse	3200	3	0.795155	1	ENSG00000151320:ENSG00000149527:ENSG00000142949
DEG.up	Colon_Transverse	1612	1	0.881614	1	ENSG00000142949
DEG.down	Esophagus_Gastroesophageal_Junction	1570	1	0.874662	1	ENSG00000154822
DEG.twoside	Esophagus_Gastroesophageal_Junction	2861	2	0.894253	1	ENSG00000154822:ENSG00000100934
DEG.up	Esophagus_Gastroesophageal_Junction	1291	1	0.817266	1	ENSG00000100934
DEG.down	Esophagus_Mucosa	3605	5	0.502462	1	ENSG00000151320:ENSG00000198189:ENSG00000154822:ENSG00000100934:ENSG00000105866
DEG.twoside	Esophagus_Mucosa	5849	9	0.335166	1	ENSG00000151320:ENSG00000187741:ENSG00000180573:ENSG00000198189:ENSG00000149527:ENSG00000154822:ENSG00000142949:ENSG00000100934:ENSG00000105866
DEG.up	Esophagus_Mucosa	2244	4	0.327233	1	ENSG00000187741:ENSG00000180573:ENSG00000149527:ENSG00000142949
DEG.down	Esophagus_Muscularis	1775	1	0.905205	1	ENSG00000154822
DEG.twoside	Esophagus_Muscularis	3091	2	0.918358	1	ENSG00000154822:ENSG00000100934
DEG.up	Esophagus_Muscularis	1316	1	0.82331	1	ENSG00000100934
DEG.down	Fallopian_Tube	1	0	1	1
DEG.twoside	Fallopian_Tube	491	0	1	1
DEG.up	Fallopian_Tube	490	0	1	1
DEG.down	Heart_Atrial_Appendage	8488	13	0.283073	1	ENSG00000163635:ENSG00000167491:ENSG00000204120:ENSG00000180573:ENSG00000198189:ENSG00000228393:ENSG00000114904:ENSG00000142949:ENSG00000054282:ENSG00000105866:ENSG00000197283:ENSG00000171045:ENSG00000189136
DEG.twoside	Heart_Atrial_Appendage	9233	14	0.283863	1	ENSG00000163635:ENSG00000167491:ENSG00000204120:ENSG00000180573:ENSG00000198189:ENSG00000228393:ENSG00000114904:ENSG00000142949:ENSG00000054282:ENSG00000105866:ENSG00000197283:ENSG00000171045:ENSG00000189136:ENSG00000156096
DEG.up	Heart_Atrial_Appendage	745	1	0.621686	1	ENSG00000156096
DEG.down	Heart_Left_Ventricle	9531	13	0.460897	1	ENSG00000163635:ENSG00000167491:ENSG00000204120:ENSG00000180573:ENSG00000198189:ENSG00000228393:ENSG00000114904:ENSG00000054282:ENSG00000100934:ENSG00000105866:ENSG00000197283:ENSG00000171045:ENSG00000189136
DEG.twoside	Heart_Left_Ventricle	10067	15	0.297525	1	ENSG00000151320:ENSG00000163635:ENSG00000167491:ENSG00000204120:ENSG00000180573:ENSG00000198189:ENSG00000228393:ENSG00000114904:ENSG00000054282:ENSG00000100934:ENSG00000105866:ENSG00000197283:ENSG00000171045:ENSG00000189136:ENSG00000156096
DEG.up	Heart_Left_Ventricle	536	2	0.151479	1	ENSG00000151320:ENSG00000156096
DEG.down	Kidney_Cortex	5567	9	0.281504	1	ENSG00000163635:ENSG00000204060:ENSG00000204120:ENSG00000114904:ENSG00000100934:ENSG00000105866:ENSG00000197283:ENSG00000171045:ENSG00000189136
DEG.twoside	Kidney_Cortex	6910	9	0.546704	1	ENSG00000163635:ENSG00000204060:ENSG00000204120:ENSG00000114904:ENSG00000100934:ENSG00000105866:ENSG00000197283:ENSG00000171045:ENSG00000189136
DEG.up	Kidney_Cortex	1343	0	1	1
DEG.down	Kidney_Medulla	0	0	1	1
DEG.twoside	Kidney_Medulla	95	0	1	1
DEG.up	Kidney_Medulla	95	0	1	1
DEG.down	Liver	8059	12	0.334597	1	ENSG00000163635:ENSG00000089486:ENSG00000167491:ENSG00000204120:ENSG00000228393:ENSG00000114904:ENSG00000154822:ENSG00000088808:ENSG00000054282:ENSG00000197283:ENSG00000171045:ENSG00000189136
DEG.twoside	Liver	9595	14	0.341598	1	ENSG00000163635:ENSG00000089486:ENSG00000167491:ENSG00000084734:ENSG00000204120:ENSG00000228393:ENSG00000114904:ENSG00000154822:ENSG00000088808:ENSG00000054282:ENSG00000197283:ENSG00000171045:ENSG00000189136:ENSG00000156096
DEG.up	Liver	1536	2	0.595153	1	ENSG00000084734:ENSG00000156096
DEG.down	Lung	911	2	0.328749	1	ENSG00000151320:ENSG00000204060
DEG.twoside	Lung	5173	11	0.0580907	1	ENSG00000151320:ENSG00000163635:ENSG00000197653:ENSG00000204060:ENSG00000167491:ENSG00000180573:ENSG00000198189:ENSG00000237513:ENSG00000224276:ENSG00000231993:ENSG00000054282
DEG.up	Lung	4262	9	0.0888519	1	ENSG00000163635:ENSG00000197653:ENSG00000167491:ENSG00000180573:ENSG00000198189:ENSG00000237513:ENSG00000224276:ENSG00000231993:ENSG00000054282
DEG.down	Minor_Salivary_Gland	1870	5	0.0905473	1	ENSG00000151320:ENSG00000089486:ENSG00000154822:ENSG00000100934:ENSG00000197283
DEG.twoside	Minor_Salivary_Gland	3769	7	0.205835	1	ENSG00000151320:ENSG00000089486:ENSG00000149527:ENSG00000154822:ENSG00000142949:ENSG00000100934:ENSG00000197283
DEG.up	Minor_Salivary_Gland	1899	2	0.711329	1	ENSG00000149527:ENSG00000142949
DEG.down	Muscle_Skeletal	6908	13	0.0890826	1	ENSG00000163635:ENSG00000089486:ENSG00000204060:ENSG00000167491:ENSG00000198189:ENSG00000228393:ENSG00000088808:ENSG00000142949:ENSG00000004534:ENSG00000054282:ENSG00000197283:ENSG00000171045:ENSG00000189136
DEG.twoside	Muscle_Skeletal	8051	15	0.0717154	1	ENSG00000151320:ENSG00000163635:ENSG00000089486:ENSG00000204060:ENSG00000167491:ENSG00000198189:ENSG00000228393:ENSG00000154822:ENSG00000088808:ENSG00000142949:ENSG00000004534:ENSG00000054282:ENSG00000197283:ENSG00000171045:ENSG00000189136
DEG.up	Muscle_Skeletal	1143	2	0.435983	1	ENSG00000151320:ENSG00000154822
DEG.down	Nerve_Tibial	909	2	0.327798	1	ENSG00000151320:ENSG00000187741
DEG.twoside	Nerve_Tibial	6820	10	0.379905	1	ENSG00000151320:ENSG00000163635:ENSG00000187741:ENSG00000198189:ENSG00000142949:ENSG00000224276:ENSG00000054282:ENSG00000105866:ENSG00000171045:ENSG00000189136
DEG.up	Nerve_Tibial	5911	8	0.501527	1	ENSG00000163635:ENSG00000198189:ENSG00000142949:ENSG00000224276:ENSG00000054282:ENSG00000105866:ENSG00000171045:ENSG00000189136
DEG.down	Ovary	1539	1	0.869277	1	ENSG00000151320
DEG.twoside	Ovary	7253	12	0.2066	1	ENSG00000151320:ENSG00000163635:ENSG00000089486:ENSG00000204060:ENSG00000084734:ENSG00000228393:ENSG00000114904:ENSG00000154822:ENSG00000105866:ENSG00000197283:ENSG00000171045:ENSG00000189136
DEG.up	Ovary	5714	11	0.103521	1	ENSG00000163635:ENSG00000089486:ENSG00000204060:ENSG00000084734:ENSG00000228393:ENSG00000114904:ENSG00000154822:ENSG00000105866:ENSG00000197283:ENSG00000171045:ENSG00000189136
DEG.down	Pancreas	9668	12	0.620151	1	ENSG00000089486:ENSG00000167491:ENSG00000204120:ENSG00000180573:ENSG00000228393:ENSG00000114904:ENSG00000154822:ENSG00000088808:ENSG00000054282:ENSG00000100934:ENSG00000105866:ENSG00000197283
DEG.twoside	Pancreas	10415	12	0.735785	1	ENSG00000089486:ENSG00000167491:ENSG00000204120:ENSG00000180573:ENSG00000228393:ENSG00000114904:ENSG00000154822:ENSG00000088808:ENSG00000054282:ENSG00000100934:ENSG00000105866:ENSG00000197283
DEG.up	Pancreas	747	0	1	1
DEG.down	Pituitary	1937	0	1	1
DEG.twoside	Pituitary	7125	5	0.968617	1	ENSG00000089486:ENSG00000204060:ENSG00000228393:ENSG00000149527:ENSG00000197283
DEG.up	Pituitary	5188	5	0.821327	1	ENSG00000089486:ENSG00000204060:ENSG00000228393:ENSG00000149527:ENSG00000197283
DEG.down	Prostate	744	2	0.248729	1	ENSG00000151320:ENSG00000154822
DEG.twoside	Prostate	4077	8	0.146252	1	ENSG00000151320:ENSG00000204060:ENSG00000180573:ENSG00000228393:ENSG00000149527:ENSG00000154822:ENSG00000088808:ENSG00000142949
DEG.up	Prostate	3333	6	0.255132	1	ENSG00000204060:ENSG00000180573:ENSG00000228393:ENSG00000149527:ENSG00000088808:ENSG00000142949
DEG.down	Skin_Not_Sun_Exposed_Suprapubic	2708	6	0.131432	1	ENSG00000089486:ENSG00000198189:ENSG00000228393:ENSG00000114904:ENSG00000154822:ENSG00000100934
DEG.twoside	Skin_Not_Sun_Exposed_Suprapubic	5468	11	0.0807196	1	ENSG00000089486:ENSG00000167491:ENSG00000198189:ENSG00000228393:ENSG00000114904:ENSG00000149527:ENSG00000154822:ENSG00000142949:ENSG00000231993:ENSG00000100934:ENSG00000171045
DEG.up	Skin_Not_Sun_Exposed_Suprapubic	2760	5	0.280812	1	ENSG00000167491:ENSG00000149527:ENSG00000142949:ENSG00000231993:ENSG00000171045
DEG.down	Skin_Sun_Exposed_Lower_leg	2490	3	0.632363	1	ENSG00000089486:ENSG00000154822:ENSG00000100934
DEG.twoside	Skin_Sun_Exposed_Lower_leg	5315	8	0.375747	1	ENSG00000089486:ENSG00000167491:ENSG00000149527:ENSG00000154822:ENSG00000088808:ENSG00000142949:ENSG00000100934:ENSG00000171045
DEG.up	Skin_Sun_Exposed_Lower_leg	2825	5	0.297465	1	ENSG00000167491:ENSG00000149527:ENSG00000088808:ENSG00000142949:ENSG00000171045
DEG.down	Small_Intestine_Terminal_Ileum	1384	2	0.537547	1	ENSG00000151320:ENSG00000204060
DEG.twoside	Small_Intestine_Terminal_Ileum	4170	4	0.803769	1	ENSG00000151320:ENSG00000187741:ENSG00000204060:ENSG00000237513
DEG.up	Small_Intestine_Terminal_Ileum	2786	2	0.885105	1	ENSG00000187741:ENSG00000237513
DEG.down	Spleen	2075	4	0.277285	1	ENSG00000204060:ENSG00000142949:ENSG00000100934:ENSG00000189136
DEG.twoside	Spleen	6383	11	0.1839	1	ENSG00000179088:ENSG00000187741:ENSG00000204060:ENSG00000180573:ENSG00000228393:ENSG00000154822:ENSG00000088808:ENSG00000142949:ENSG00000237513:ENSG00000100934:ENSG00000189136
DEG.up	Spleen	4308	7	0.315879	1	ENSG00000179088:ENSG00000187741:ENSG00000180573:ENSG00000228393:ENSG00000154822:ENSG00000088808:ENSG00000237513
DEG.down	Stomach	2622	4	0.440399	1	ENSG00000151320:ENSG00000089486:ENSG00000149527:ENSG00000154822
DEG.twoside	Stomach	3731	5	0.534397	1	ENSG00000151320:ENSG00000089486:ENSG00000084734:ENSG00000149527:ENSG00000154822
DEG.up	Stomach	1109	1	0.766759	1	ENSG00000084734
DEG.down	Testis	2951	3	0.745965	1	ENSG00000140564:ENSG00000198189:ENSG00000142949
DEG.twoside	Testis	15330	15	0.952357	1	ENSG00000179088:ENSG00000197653:ENSG00000187741:ENSG00000204060:ENSG00000140564:ENSG00000167491:ENSG00000084734:ENSG00000204120:ENSG00000198189:ENSG00000114904:ENSG00000088808:ENSG00000142949:ENSG00000224276:ENSG00000231993:ENSG00000171045
DEG.up	Testis	12379	12	0.926848	1	ENSG00000179088:ENSG00000197653:ENSG00000187741:ENSG00000204060:ENSG00000167491:ENSG00000084734:ENSG00000204120:ENSG00000114904:ENSG00000088808:ENSG00000224276:ENSG00000231993:ENSG00000171045
DEG.down	Thyroid	1042	1	0.744931	1	ENSG00000151320
DEG.twoside	Thyroid	6764	10	0.369244	1	ENSG00000151320:ENSG00000204060:ENSG00000228393:ENSG00000114904:ENSG00000088808:ENSG00000224276:ENSG00000054282:ENSG00000105866:ENSG00000171045:ENSG00000189136
DEG.up	Thyroid	5722	9	0.310667	1	ENSG00000204060:ENSG00000228393:ENSG00000114904:ENSG00000088808:ENSG00000224276:ENSG00000054282:ENSG00000105866:ENSG00000171045:ENSG00000189136
DEG.down	Uterus	846	1	0.669003	1	ENSG00000187741
DEG.twoside	Uterus	6435	11	0.191227	1	ENSG00000089486:ENSG00000187741:ENSG00000204060:ENSG00000228393:ENSG00000114904:ENSG00000142949:ENSG00000100934:ENSG00000105866:ENSG00000197283:ENSG00000171045:ENSG00000189136
DEG.up	Uterus	5589	10	0.170058	1	ENSG00000089486:ENSG00000204060:ENSG00000228393:ENSG00000114904:ENSG00000142949:ENSG00000100934:ENSG00000105866:ENSG00000197283:ENSG00000171045:ENSG00000189136
DEG.down	Vagina	649	2	0.203528	1	ENSG00000151320:ENSG00000154822
DEG.twoside	Vagina	3513	6	0.296101	1	ENSG00000151320:ENSG00000163635:ENSG00000149527:ENSG00000154822:ENSG00000142949:ENSG00000189136
DEG.up	Vagina	2864	4	0.510702	1	ENSG00000163635:ENSG00000149527:ENSG00000142949:ENSG00000189136
DEG.down	Whole_Blood	6940	11	0.269397	1	ENSG00000089486:ENSG00000204120:ENSG00000228393:ENSG00000114904:ENSG00000088808:ENSG00000004534:ENSG00000054282:ENSG00000100934:ENSG00000105866:ENSG00000197283:ENSG00000171045
DEG.twoside	Whole_Blood	9013	14	0.250828	1	ENSG00000089486:ENSG00000204120:ENSG00000180573:ENSG00000228393:ENSG00000114904:ENSG00000154822:ENSG00000088808:ENSG00000004534:ENSG00000237513:ENSG00000054282:ENSG00000100934:ENSG00000105866:ENSG00000197283:ENSG00000171045
DEG.up	Whole_Blood	2073	3	0.504926	1	ENSG00000180573:ENSG00000154822:ENSG00000237513

## Sheet: Table S8
Table S8. Genes Significantly Associated with the Genetic Relationship between 25OHD and SCZ.
GENE	CHR	START	STOP	NSNPS	NPARAM	N	ZSTAT	P	adjP	SYMBOL	entrezID	OMIM	uniprotID	DrugBank	2.69324e-06
ENSG00000010327	3	52529354	52558511	45	11	272365	7.3904	7.3219e-14	1.35931e-09	STAB1	23166	608560	Q9NY15	NA
ENSG00000126215	14	104163946	104181841	30	7	271107	7.2738	1.7469e-13	3.24312e-09	XRCC3	7517	600675	O43542	NA
ENSG00000100711	14	104182067	104200005	39	9	270888	7.0359	9.8965e-13	1.83729e-08	ZFYVE21	79038	613504	Q9BQ24	NA
ENSG00000168268	3	52558386	52569070	25	4	273543	6.9692	1.5941e-12	2.95945e-08	NT5DC2	64943	NA	Q9H857	NA
ENSG00000135250	7	104751151	105039755	497	18	272136	6.9299	2.106e-12	3.90979e-08	SRPK2	6733	602980	P78362	DB00173:DB02733:DB04395
ENSG00000088808	14	104200089	104313927	235	12	272759	6.9069	2.4776e-12	4.59966e-08	PPP1R13B	23368	606455	Q96KQ4	NA
ENSG00000133818	11	14299472	14386052	24	13	268109	6.872	3.1652e-12	5.87619e-08	RRAS2	22800	600098	P62070	NA
ENSG00000256053	14	104029299	104073860	102	12	272075	6.6731	1.2524e-11	2.32508e-07	APOPT1	84334	NA	Q96IL0	NA
ENSG00000162267	3	52828784	52843025	20	6	271555	6.6473	1.4927e-11	2.7712e-07	ITIH3	3699	146650	Q06033	DB01593:DB14487:DB14533
ENSG00000243696	3	52847298	52869745	57	6	272505	6.5994	2.0642e-11	3.83219e-07	RP5-966M1.6	NA	NA	NA	NA
ENSG00000163938	3	52715172	52728508	21	3	273712	6.5911	2.183e-11	4.05274e-07	GNL3	100113381	608011	Q9BVP2	NA
ENSG00000272573	3	52867130	52869235	7	2	272102	6.5683	2.5439e-11	4.72275e-07	MUSTN1	389125	NA	Q8IVN3	NA
ENSG00000248592	3	52867137	52931578	122	10	272799	6.4854	4.4236e-11	8.21241e-07	TMEM110-MUSTN1	100526772	NA	NA	NA
ENSG00000213533	3	52870235	52931612	112	9	272845	6.4638	5.1043e-11	9.47613e-07	TMEM110	375346	NA	Q86TL2	NA
ENSG00000055955	3	52846991	52865495	42	6	272294	6.4244	6.6214e-11	1.22926e-06	ITIH4	3700	600564	Q14624	DB01593:DB14487:DB14533
ENSG00000016864	3	52728505	52740048	14	3	273255	6.3905	8.2686e-11	1.53507e-06	GLT8D1	55830	NA	Q68CQ7	NA
ENSG00000256500	14	104029299	104152261	280	17	272093	6.3739	9.2129e-11	1.71037e-06	RP11-73M18.2	3831	600025	NA	NA
ENSG00000126214	14	104028233	104167888	316	18	272233	6.3686	9.5359e-11	1.77034e-06	KLC1	3831	600025	Q07866	NA
ENSG00000163935	3	52937588	53080766	262	15	272350	6.3539	1.0498e-10	1.94895e-06	SFMBT1	51460	607319	Q9UHJ3	NA
ENSG00000152270	11	14665269	14892350	34	17	267645	6.3354	1.1839e-10	2.19791e-06	PDE3B	5140	602047	Q13370	DB01640:DB01970:DB07954
ENSG00000204060	1	41827594	41849262	54	11	271623	6.3076	1.4167e-10	2.6301e-06	FOXO6	100132074	611457	NA	NA
ENSG00000167491	19	19496635	19619740	168	13	272596	6.2165	2.5414e-10	4.71811e-06	GATAD2A	54815	614997	Q86YP4	NA
ENSG00000114904	3	52744800	52804965	116	9	273037	6.2135	2.5908e-10	4.80982e-06	NEK4	6787	601959	P51957	DB12010
ENSG00000163939	3	52579368	52719933	300	10	272871	6.0659	6.5608e-10	1.21801e-05	PBRM1	55193	606083	Q86U86	NA
ENSG00000114902	3	52738971	52742182	6	2	271228	5.8055	3.2078e-09	5.95528e-05	SPCS1	28972	610358	Q9Y6A9	NA
ENSG00000168273	3	52568029	52613253	95	10	272688	5.7683	4.0034e-09	7.43231e-05	SMIM4	440957	NA	Q8WVI0	NA
ENSG00000004534	3	49977440	50137478	249	15	272828	5.6749	6.9387e-09	0.000128817	RBM6	10180	606886	P78332	NA
ENSG00000173366	3	52255097	52265206	10	5	272252	5.6494	8.0507e-09	0.000149461	TLR9	54106	605474	Q9NR96	DB00608:DB01611:DB05463:DB05475:DB05530
ENSG00000164078	3	49924435	49941299	22	4	273104	5.647	8.1659e-09	0.0001516	MST1R	4486	600168	Q04912	DB12010
ENSG00000140564	15	91411822	91426688	26	6	272045	5.5607	1.3432e-08	0.000249365	FURIN	5045	136950	P09958	DB03600:DB04951
ENSG00000182511	15	91426925	91439006	32	6	270511	5.5386	1.5245e-08	0.000283023	FES	2242	190030	P07332	DB12010
ENSG00000129933	19	19431490	19469563	68	8	272708	5.5263	1.6352e-08	0.000303575	MAU2	23383	614560	Q9Y6X3	NA
ENSG00000104447	8	116420724	116821899	494	23	271772	5.4968	1.9336e-08	0.000358973	TRPS1	7227	604386	Q9UHF7	NA
ENSG00000250091	12	124410971	124419531	14	3	273001	5.4773	2.1588e-08	0.000400781	DNAH10OS	NA	NA	P0CZ25	NA
ENSG00000055957	3	52811603	52826078	32	4	271779	5.4757	2.1784e-08	0.00040442	ITIH1	3697	147270	P19827	DB01593:DB14487:DB14533
ENSG00000179195	12	124456392	124499986	73	8	272386	5.4371	2.7073e-08	0.00050261	ZNF664	144348	NA	Q8N3J9	NA
ENSG00000119242	12	124403207	124457378	108	9	272919	5.3767	3.7932e-08	0.000704208	CCDC92	80212	NA	Q53HC0	NA
ENSG00000105705	19	19386827	19431653	87	11	272090	5.3678	3.9848e-08	0.000739778	SUGP1	57794	607992	Q8IWZ8	NA
ENSG00000166166	14	103995521	104003410	21	4	270025	5.3609	4.1394e-08	0.00076848	TRMT61A	115708	NA	Q96FX7	NA
ENSG00000196628	18	52889562	53332018	670	49	271719	5.3192	5.2124e-08	0.000967682	TCF4	6925	602272	P15884	NA
ENSG00000197696	15	85198360	85201794	11	4	272186	5.3136	5.3753e-08	0.000997924	NMB	4828	162340	P08949	NA
ENSG00000237649	6	33359313	33377701	37	9	272321	5.3025	5.711e-08	0.00106025	KIFC1	3833	603763	Q9BW19	NA
ENSG00000186472	7	82383329	82792246	1107	45	271721	5.2793	6.4847e-08	0.00120388	PCLO	27445	604918	Q9Y6V0	NA
ENSG00000272305	3	53003135	53133469	287	16	272027	5.2537	7.4545e-08	0.00138393	RP11-894J14.5	NA	NA	NA	NA
ENSG00000224997	14	104177607	104179149	2	1	266702	5.2342	8.2849e-08	0.00153809	AL049840.1	NA	NA	NA	NA
ENSG00000100401	22	41641615	41682255	81	11	272595	5.2332	8.3283e-08	0.00154615	RANGAP1	5905	602362	P46060	NA
ENSG00000010318	3	52444673	52457657	11	5	273563	5.2161	9.1345e-08	0.00169582	PHF7	51533	NA	Q9BWX1	NA
ENSG00000089486	16	4560676	4588829	64	7	272560	5.211	9.3906e-08	0.00174336	CDIP1	29965	610503	Q9H305	NA
ENSG00000023330	3	52232102	52248343	14	2	272614	5.2037	9.7703e-08	0.00181386	ALAS1	211	125290	P13196	DB00114:DB00145
ENSG00000197283	6	33387847	33421466	51	13	269453	5.1837	1.0877e-07	0.00201932	SYNGAP1	8831	603384	Q96PV0	NA
ENSG00000003756	3	50126341	50156454	26	5	273048	5.1426	1.3545e-07	0.00251463	RBM5	10181	606884	P52756	NA
ENSG00000080493	4	72053003	72437804	580	35	272201	5.1294	1.4531e-07	0.00269768	SLC4A4	8671	603345	Q9Y6R1	NA
ENSG00000228008	3	49941278	49954370	13	4	270358	5.1195	1.5316e-07	0.00284342	CTD-2330K9.3	NA	NA	NA	NA
ENSG00000243147	2	27994584	28210954	304	13	272282	5.1006	1.6929e-07	0.00314287	MRPL33	9553	610059	O75394	NA
ENSG00000171174	2	28004231	28113965	171	11	272259	5.074	1.9479e-07	0.00361628	RBKS	64080	611132	Q9H477	NA
ENSG00000213593	11	57480072	57508445	33	6	272568	5.0648	2.0437e-07	0.00379413	TMX2	51075	NA	Q9Y320	NA
ENSG00000166716	15	85291866	85349659	110	15	272972	5.0631	2.0621e-07	0.00382829	ZNF592	9640	613624	Q92610	NA
ENSG00000211450	11	57508825	57510986	3	1	273593	5.0528	2.1769e-07	0.00404141	C11orf31	280636	607914	Q8IZQ5	NA
ENSG00000254462	11	57480077	57559058	93	12	271359	5.0444	2.2746e-07	0.00422279	TMX2-CTNND1	NA	NA	NA	NA
ENSG00000213588	6	33422356	33425325	3	2	273667	5.0104	2.7154e-07	0.00504114	ZBTB9	221504	NA	Q96C00	NA
ENSG00000115474	2	233631174	233641278	26	6	273362	5.008	2.7504e-07	0.00510612	KCNJ13	3769	603208	O60928	NA
ENSG00000175806	8	9911778	10286401	1515	67	271175	5.0022	2.8342e-07	0.00526169	MSRA	4482	601250	Q9UJ68	DB04447
ENSG00000163479	1	155978839	155990750	19	6	269117	4.9961	2.9252e-07	0.00543063	SSR2	6746	600867	P43308	NA
ENSG00000177082	15	85185999	85197574	29	6	272761	4.9935	2.9649e-07	0.00550434	WDR73	84942	NA	Q6P4I2	NA
ENSG00000117399	1	43824626	43828874	5	3	273859	4.9812	3.1591e-07	0.00586487	CDC20	991	603618	Q12834	NA
ENSG00000188315	3	49306035	49315342	13	4	271053	4.9759	3.2469e-07	0.00602787	C3orf62	100422952	NA	Q6ZUJ4	NA
ENSG00000145029	3	49460379	49466759	7	4	273122	4.9743	3.2747e-07	0.00607948	NICN1	84276	611516	Q9BSH3	NA
ENSG00000204209	6	33286335	33297046	15	4	270592	4.9718	3.3166e-07	0.00615727	DAXX	1616	603186	Q9UER7	NA
ENSG00000164077	3	49946302	49967606	26	7	269665	4.9714	3.3241e-07	0.00617119	MON1A	84315	611464	Q86VX9	NA
ENSG00000185909	3	49209044	49213917	7	2	273535	4.9682	3.3796e-07	0.00627423	KLHDC8B	200942	613169	Q8IXV7	NA
ENSG00000163635	3	63850233	63989138	220	26	268704	4.9669	3.4011e-07	0.00631414	ATXN7	6314	607640	O15265	NA
ENSG00000178922	1	43916824	43919660	6	3	273602	4.9491	3.7278e-07	0.00692066	HYI	81888	NA	Q5T013	NA
ENSG00000254732	11	57509635	57560715	59	11	270642	4.9369	3.968e-07	0.00736659	RP11-691N7.6	NA	NA	NA	NA
ENSG00000164076	3	49895421	49907655	17	4	271539	4.9357	3.9931e-07	0.00741319	CAMKV	79012	614993	Q8NCB2	NA
ENSG00000166170	14	104022881	104029168	8	2	273409	4.9168	4.3982e-07	0.00816526	BAG5	9529	603885	Q9UL15	NA
ENSG00000156599	11	57435219	57468659	50	10	271217	4.912	4.5073e-07	0.0083678	ZDHHC5	25921	614586	Q9C0B5	NA
ENSG00000164061	3	49591922	49708978	158	15	272266	4.8394	6.5124e-07	0.0120903	BSN	8927	604020	Q9UPA5	NA
ENSG00000068745	3	48725436	48777786	77	9	272561	4.8117	7.4839e-07	0.0138939	IP6K2	51447	606992	Q9UHH9	NA
ENSG00000164068	3	49726932	49758962	47	8	271732	4.8059	7.7014e-07	0.0142976	RNF123	63891	614472	Q5XPI4	NA
ENSG00000103423	16	4475806	4506776	69	9	271829	4.8028	7.8231e-07	0.0145236	DNAJA3	9093	608382	Q96EY1	NA
ENSG00000171045	8	143293441	143484601	638	32	272259	4.777	8.8972e-07	0.0165177	TSNARE1	203062	NA	Q96NA8	NA
ENSG00000198198	1	43855553	43918321	91	9	272767	4.7757	8.9554e-07	0.0166257	SZT2	23334	615463	Q5T011	NA
ENSG00000233438	2	27760253	27790011	49	7	271839	4.7564	9.853e-07	0.0182921	AC109829.1	NA	NA	NA	NA
ENSG00000084734	2	27719709	27746554	36	6	272452	4.7377	1.0807e-06	0.0200632	GCKR	2646	600842	Q14397	NA
ENSG00000198561	11	57520715	57587018	80	12	270932	4.734	1.1006e-06	0.0204326	CTNND1	1500	601045	O60716	NA
ENSG00000183763	3	49866034	49894007	38	6	272057	4.7217	1.1692e-06	0.0217062	TRAIP	10293	605958	Q9BWF2	NA
ENSG00000154822	3	16844159	17132086	704	32	272149	4.721	1.1734e-06	0.0217842	PLCL2	23228	614276	Q9UPR0	NA
ENSG00000105866	7	21467652	21554440	246	30	271013	4.7137	1.216e-06	0.022575	SP4	6671	600540	Q02446	NA
ENSG00000172893	11	71139239	71163914	6	4	262238	4.7117	1.2284e-06	0.0228052	DHCR7	1717	602858	Q9UBM7	DB00157
ENSG00000231925	6	33267471	33282164	28	5	269621	4.7008	1.2956e-06	0.0240528	TAPBP	6892	601962	O15533	NA
ENSG00000168237	3	52321105	52329272	14	4	273143	4.6777	1.4507e-06	0.0269322	GLYCTK	132158	610516	Q8IVS8	NA
ENSG00000172404	22	41255553	41258130	3	2	270526	4.6519	1.6442e-06	0.0305246	DNAJB7	150353	611336	Q7Z6W7	NA
ENSG00000100403	22	41697526	41756151	78	8	272660	4.6516	1.647e-06	0.0305766	ZC3H7B	23264	NA	Q9UGR2	NA
ENSG00000236104	6	33282183	33285719	3	1	274112	4.6352	1.7827e-06	0.0330958	ZBTB22	9278	611439	O15209	NA
ENSG00000164062	3	49711435	49721396	8	3	271153	4.6302	1.8264e-06	0.0339071	APEH	327	102645	P13798	NA
ENSG00000160685	1	154975127	154990998	19	7	269450	4.6226	1.8947e-06	0.0351751	ZBTB7B	51043	607646	O15156	NA
ENSG00000116641	1	62920399	63153969	106	31	270119	4.6113	2.0013e-06	0.0371541	DOCK7	85440	NA	Q96N67	NA
ENSG00000213672	3	48701364	48723797	30	4	269478	4.6102	2.0115e-06	0.0373435	NCKIPSD	51517	606671	Q9NZQ3	NA
ENSG00000163374	1	155629237	155658791	24	7	272280	4.6076	2.0363e-06	0.0378039	YY1AP1	55249	607860	Q9H869	NA
ENSG00000100162	22	42334725	42343168	26	4	273017	4.5803	2.3214e-06	0.0430968	CENPM	79019	610152	Q9NSP4	NA
ENSG00000114316	3	49315264	49378145	70	9	270969	4.5782	2.3454e-06	0.0435424	USP4	7375	603486	Q13107	NA
ENSG00000173531	3	49721380	49726934	6	3	272991	4.5747	2.3846e-06	0.0442701	MST1	4485	142408	P26927	NA
ENSG00000112659	6	43149913	43192325	82	11	269861	4.5721	2.4147e-06	0.0448289	CUL9	23113	607489	Q8IWT3	NA
ENSG00000089639	19	19740285	19754476	21	7	270909	4.5619	2.5351e-06	0.0470641	GMIP	51291	609694	Q9P107	NA
ENSG00000114054	3	135969148	136056738	118	16	271434	4.5495	2.6889e-06	0.0499194	PCCB	5096	232050	P05166	DB00121:DB00161

## Sheet: Table S9
Table S9. Gene Expression Levels Across 54 Human Tissues.
ensg	symbol	Adipose_Subcutaneous	Adipose_Visceral_Omentum	Adrenal_Gland	Artery_Aorta	Artery_Coronary	Artery_Tibial	Bladder	Brain_Amygdala	Brain_Anterior_cingulate_cortex_BA24	Brain_Caudate_basal_ganglia	Brain_Cerebellar_Hemisphere	Brain_Cerebellum	Brain_Cortex	Brain_Frontal_Cortex_BA9	Brain_Hippocampus	Brain_Hypothalamus	Brain_Nucleus_accumbens_basal_ganglia	Brain_Putamen_basal_ganglia	Brain_Spinal_cord_cervical_c-1	Brain_Substantia_nigra	Breast_Mammary_Tissue	Cells_Cultured_fibroblasts	Cells_EBV-transformed_lymphocytes	Cervix_Ectocervix	Cervix_Endocervix	Colon_Sigmoid	Colon_Transverse	Esophagus_Gastroesophageal_Junction	Esophagus_Mucosa	Esophagus_Muscularis	Fallopian_Tube	Heart_Atrial_Appendage	Heart_Left_Ventricle	Kidney_Cortex	Kidney_Medulla	Liver	Lung	Minor_Salivary_Gland	Muscle_Skeletal	Nerve_Tibial	Ovary	Pancreas	Pituitary	Prostate	Skin_Not_Sun_Exposed_Suprapubic	Skin_Sun_Exposed_Lower_leg	Small_Intestine_Terminal_Ileum	Spleen
ENSG00000204060	FOXO6	1.02821	1.25266	1.0823	2.6601	1.85397	2.23373	2.36986	1.68816	2.02326	2.21056	0.912562	1.03519	1.72847	1.68941	2.34607	2.44423	2.39706	1.9899	1.13864	1.16226	1.54637	0.344269	0.2065	2.58816	2.73302	2.24178	1.35613	2.38591	0.824596	2.15826	3.22376	1.50699	0.791533	0.890512	1.47054	0.278081	1.33207	1.85118	1.38124	2.06864	3.7424	0.875707	4.48211	2.61646	2.05916	1.8779	1.09476	1.04936
ENSG00000117399	CDC20	1.60562	1.13014	1.3006	1.07063	1.25241	0.727813	1.32133	0.57892	0.419607	0.513763	0.637404	0.717719	0.734563	0.615897	0.896634	0.67874	0.444449	0.560326	1.52068	0.94822	1.53439	4.45941	5.67243	1.48357	1.20099	0.9705	3.01076	0.791415	4.86527	0.809645	0.993963	0.620547	0.535208	1.32405	1.01488	0.731756	2.02159	2.44263	0.317216	1.71932	0.917357	0.472685	0.654674	1.18006	3.18589	3.15715	3.37557	3.65965
ENSG00000198198	SZT2	3.87032	3.60601	3.40726	3.8805	3.8345	3.72677	3.98473	2.09139	2.24878	2.32906	4.21207	4.43489	2.94355	2.54766	2.28351	2.54497	2.34151	2.1286	2.91854	2.29058	3.91942	3.4833	3.57275	4.20037	4.42135	3.99837	3.73373	3.94348	3.42373	3.86537	4.34851	2.78118	2.21632	3.07778	3.27754	2.78078	4.0681	3.66154	2.62067	4.36917	4.57691	2.91395	4.53365	4.31552	3.85465	3.94577	4.07215	4.12202
ENSG00000116641	DOCK7	2.93652	2.5442	1.91896	3.4511	3.06254	3.41547	3.06906	2.17374	2.2773	2.63982	2.64975	2.7266	2.58867	2.42161	1.85014	2.14401	2.42685	2.25473	2.23953	1.97168	2.76682	4.22393	2.91175	3.42045	3.62704	3.09203	2.59854	2.9329	2.00173	2.93126	3.13081	1.63751	1.01806	1.79743	1.94669	1.3854	2.3692	2.71691	1.09313	3.88017	3.55741	1.32439	3.24556	2.65595	2.66479	2.81797	2.3556	1.95589
ENSG00000160685	ZBTB7B	5.21937	5.02713	5.39792	5.36651	5.2123	5.5211	5.14728	3.00376	2.91979	3.03954	4.17141	4.39851	3.31097	3.05159	3.06843	2.95288	2.73238	2.95843	4.15099	3.45809	5.29714	4.06054	5.19558	4.90763	4.9212	5.06446	5.35543	5.12617	5.66928	5.10131	5.21531	4.11125	3.72737	4.21042	4.59318	4.85985	5.41596	5.55354	4.56981	5.2434	4.60196	4.21387	5.08494	5.46358	5.67243	5.6717	5.43143	5.45804
ENSG00000163374	YY1AP1	5.26003	5.06015	4.63724	5.4047	5.31532	5.60456	5.39837	3.81927	4.01578	3.97447	5.45715	5.51056	4.49286	4.43398	3.82639	4.06111	4.05095	3.7586	4.3093	3.90729	5.26196	4.91981	5.54984	5.59758	5.65217	5.49294	4.97678	5.36521	5.13957	5.37348	5.51169	4.34177	3.78906	4.23431	4.69236	3.83013	5.47346	4.981	5.26519	5.62443	5.59386	3.64446	5.45525	5.43858	5.33684	5.43614	5.00463	5.33218
ENSG00000163479	SSR2	5.67243	5.67243	5.67243	5.67243	5.67205	5.67243	5.67243	5.22816	5.29527	5.39202	5.61434	5.63363	5.45284	5.50616	5.16402	5.27513	5.41644	5.28639	5.49303	5.33321	5.67243	5.67243	5.67243	5.67243	5.67243	5.67243	5.67243	5.67243	5.67243	5.67243	5.67243	5.59783	5.18014	5.65204	5.67243	5.6162	5.67243	5.67243	5.28882	5.67243	5.67243	5.67243	5.67243	5.67243	5.67243	5.67243	5.67243	5.67243
ENSG00000084734	GCKR	1.06181	1.16545	3.39235	1.42493	1.51583	0.748656	0.606688	0.434007	0.609955	0.406582	1.44861	1.54052	0.889302	0.814315	0.454279	0.652125	0.510367	0.350649	0.396958	0.511187	1.03822	0.42618	0.0276137	0.719779	1.04029	0.374819	0.3319	0.410752	1.53667	0.462651	0.602019	0.454129	0.156099	0.496909	0.807559	5.65494	0.568403	0.601235	0.209126	0.517088	3.78865	1.05761	0.907337	1.0474	0.362563	0.315929	0.45259	1.79987
ENSG00000243147	MRPL33	5.6543	5.65731	5.67243	5.67243	5.67178	5.67243	5.67243	4.9095	5.09383	4.96926	5.52294	5.56786	5.39131	5.42229	4.79261	5.09224	5.1063	4.815	5.25752	5.17003	5.65756	5.67243	5.64322	5.5786	5.67243	5.65629	5.49169	5.65684	5.35022	5.6624	5.67243	5.62386	5.34701	5.56094	5.67243	4.66034	5.67027	5.56662	5.67173	5.67159	5.67125	4.78959	5.67055	5.65628	5.2499	5.27687	5.44437	5.63663
ENSG00000171174	RBKS	1.85849	2.61957	4.20597	1.9501	1.85568	2.2356	1.68978	1.39987	1.60806	1.70269	2.21474	2.16155	1.66303	1.66267	1.40962	2.10895	1.73224	1.456	1.61253	1.62618	1.98305	1.62832	0.863827	2.06925	2.11762	1.64543	2.01449	1.49205	1.69324	1.42677	2.62256	1.6931	1.37815	3.23683	3.56768	3.19493	2.13832	1.55167	1.75089	2.0406	3.04907	1.19416	3.68365	1.89428	1.24257	1.31742	2.55713	1.54144
ENSG00000115474	KCNJ13	0.169391	0.133319	0.068885	0.129573	0.122956	0.107789	0.198041	0.27574	0.214634	0.397728	0.119149	0.305403	0.371273	0.217122	0.611728	0.310895	0.208384	0.0849042	0.409021	0.229561	0.243365	0.0595716	0.124132	0.250913	0.125261	0.13459	0.119554	0.0946274	0.0966807	0.0887389	0.0872054	0.0646693	0.0260111	0.797011	1.19209	0.0690674	0.163011	0.238168	0.0492883	0.439465	0.260639	0.115212	0.26073	0.185691	1.13412	0.934107	3.84389	0.0810392
ENSG00000154822	PLCL2	3.68627	3.19451	3.77524	2.8615	2.99251	3.11242	2.24323	1.86601	2.49461	2.67056	4.91304	4.78817	3.22215	3.21352	2.13352	2.33709	2.57787	2.55586	1.83672	1.95264	3.32034	3.56048	4.69078	2.77292	3.26801	2.2553	2.83533	2.20727	1.12305	1.96718	3.06053	3.31193	3.30844	2.68225	2.88523	1.89336	3.19811	2.15975	4.08571	3.64252	4.34391	2.19382	3.38007	2.55607	1.56115	1.86108	3.4978	4.27428
ENSG00000213672	NCKIPSD	4.73161	4.61948	4.52065	5.54008	5.40202	5.19901	4.50344	4.25751	4.91788	4.38737	5.53198	5.57688	5.43265	5.36987	4.31775	4.8099	4.7083	4.19573	4.41182	4.1056	4.8345	4.55731	5.22843	4.80781	4.94874	4.29353	4.28775	4.46969	3.94059	4.31116	4.95277	4.891	3.51372	4.19814	3.87406	3.28768	4.91951	4.35389	3.27109	5.53213	5.60412	2.95756	5.16642	4.97576	4.79244	4.9473	4.27902	4.22147
ENSG00000068745	IP6K2	5.04411	4.91749	5.22564	5.11047	5.34782	4.86575	5.12732	3.87697	3.99471	4.10803	5.6322	5.65748	4.37402	4.37676	3.93466	4.30397	4.26112	3.87954	4.17753	3.88243	5.308	5.13382	4.8352	5.59049	5.60559	4.93974	5.33472	4.75893	5.25882	4.60026	5.40685	4.15297	3.42015	4.9796	5.01368	4.12374	5.13397	5.29932	3.28333	5.66794	5.60764	4.14733	5.6387	5.58179	5.65052	5.63478	5.35309	5.35271
ENSG00000185909	KLHDC8B	5.48725	5.44348	5.67243	5.41162	5.51945	5.31544	5.60661	4.05644	4.25677	3.61305	4.2461	4.34809	4.41425	4.34061	3.52753	4.74665	3.8196	3.40893	3.37243	4.03017	5.48669	4.29859	2.27723	5.57177	5.55887	5.59979	4.79967	5.65512	5.55617	5.65862	5.62979	5.23481	5.30107	4.42948	4.92302	3.56062	5.42446	4.78112	4.67961	5.24418	5.67243	3.24949	4.5806	5.37135	5.55308	5.54914	4.37787	4.95377
ENSG00000188315	C3orf62	3.16676	3.13593	3.38331	2.79099	2.97938	2.60929	3.34627	2.32677	2.54695	2.66054	4.00606	3.91734	2.82551	2.83978	2.41702	2.74539	2.56696	2.47882	2.78364	2.45567	3.1188	2.71765	2.59572	3.51683	3.54401	3.47225	2.92307	3.3948	3.06535	3.52943	3.7842	2.24638	1.85336	2.32012	2.80333	1.94587	3.56213	2.63732	1.81998	3.46543	4.09311	1.48335	3.34058	3.5002	3.21479	3.17376	3.06457	3.97113
ENSG00000114316	USP4	4.92068	4.7083	4.17748	5.04311	5.00683	5.13074	4.99742	3.5442	3.80866	4.09715	5.11369	5.14855	4.21991	4.18718	3.47464	3.69282	4.02852	3.76299	3.9002	3.62528	4.86376	5.14001	5.48833	5.24877	5.24181	4.86045	4.42518	4.90284	4.55211	4.91588	5.04848	3.92149	3.35128	3.83323	4.22624	3.24785	5.27967	4.38299	3.73923	5.31005	5.04637	3.1382	4.40364	4.92745	4.93504	5.00642	4.58555	5.20844
ENSG00000145029	NICN1	4.67348	4.35132	4.40794	5.32567	5.0918	5.00364	4.97702	4.20785	4.66571	4.23449	5.48819	5.57838	5.1811	5.14119	4.22464	4.25128	4.45261	4.01269	4.06319	3.8439	4.874	4.00881	4.58991	5.20314	5.47066	5.13379	4.62591	4.97195	4.02248	4.87539	5.44831	3.89988	3.35046	4.25993	4.73462	3.49546	5.01473	4.44947	3.53556	5.42571	5.53107	3.43101	5.25493	5.23862	4.64618	4.50224	4.76315	5.0551
ENSG00000164061	BSN	0.424433	0.253132	1.01696	0.376247	0.391902	0.448659	0.43397	3.4468	4.27739	3.15548	5.49235	5.56666	4.8382	4.79967	3.35419	2.85808	3.43938	2.81519	1.61722	2.06152	0.455695	0.280418	0.220308	0.421772	0.667164	0.642608	0.458552	0.470985	0.151475	0.480058	0.617338	0.279249	0.202263	0.454724	0.532902	0.552178	0.461909	0.356473	0.29262	0.739517	0.848565	0.633446	3.59122	0.601862	0.216141	0.314076	0.427369	0.33798
ENSG00000164062	APEH	5.12061	5.03423	5.59016	5.58384	5.38112	5.38727	5.53493	4.29428	4.70752	4.59256	4.70037	4.90698	5.11637	5.07453	4.17023	4.68042	4.73755	4.41312	4.2635	4.45478	5.2321	5.65524	5.67045	5.57565	5.59787	5.3153	5.48051	5.39414	5.58216	5.43028	5.53551	4.88043	4.56462	5.37655	5.54481	5.05038	5.34632	5.5147	5.63407	5.54821	5.48522	4.72115	5.66631	5.59096	5.52306	5.56342	5.55425	5.60679
ENSG00000173531	MST1	3.55209	4.45533	4.87738	3.13405	3.11558	2.79574	3.42966	2.47196	2.4972	2.65718	3.80204	4.00027	3.02512	2.62874	2.50253	2.83951	2.83651	2.50546	2.94745	2.4615	3.81423	3.54891	3.75275	3.94053	4.21017	3.19026	3.05248	2.89669	3.22982	2.95378	4.09731	2.08896	1.41799	5.18969	5.18862	5.67243	3.59617	3.56573	1.74002	4.49165	4.29689	3.19537	5.34079	4.32818	4.36547	4.23477	4.23315	4.29588
ENSG00000164068	RNF123	4.11372	3.91765	4.06537	4.35026	4.23215	4.47463	4.2856	2.6997	3.257	3.13334	4.81177	5.04965	4.11035	3.83792	2.75761	2.99604	3.25652	2.81675	2.74779	2.51602	4.11518	4.39455	3.68944	4.31733	4.50208	4.38788	4.10226	4.253	3.75589	4.3533	4.46516	3.51992	3.18384	3.64479	3.45679	4.29239	4.26266	4.06614	5.65049	4.59297	4.22174	2.81063	4.39194	4.22514	4.05183	4.18221	4.42472	4.27066
ENSG00000183763	TRAIP	1.86624	1.21518	1.28174	1.49286	1.46656	1.45173	1.83931	1.17916	1.17937	1.89907	1.94477	2.01439	1.45766	1.35302	1.29826	1.43509	2.65587	1.63935	1.15421	0.831871	1.87852	2.65142	4.22428	2.50074	2.45987	1.66612	1.90183	1.42713	2.39401	1.37966	2.11987	0.884179	0.5832	1.0012	1.12794	0.671672	1.46754	1.61854	1.08129	1.98142	2.34248	0.812386	1.80112	1.95854	2.34251	2.4282	2.07059	2.19997
ENSG00000164076	CAMKV	0.0881585	0.0741287	0.228573	0.0753202	0.0769772	0.0954676	0.0470666	5.10396	5.38094	5.35036	2.51303	2.53537	5.589	5.50094	5.06322	4.95717	5.44646	5.15818	1.87701	2.65472	0.108992	0.0597661	0.100975	0.046092	0.0477164	0.202016	0.161513	0.358087	0.0785711	0.317593	0.0826295	0.0685002	0.0565472	0.0903757	0.157063	0.0434949	0.144295	0.0867843	0.0805386	0.152239	0.0803338	0.0605532	4.04266	0.0821824	0.259517	0.306295	0.284604	0.0512207
ENSG00000164078	MST1R	0.967428	2.34784	0.322103	1.77318	1.13759	0.837507	2.60874	0.307776	0.452145	0.391793	1.23244	1.36378	0.656492	0.512068	0.333862	0.421855	0.44234	0.335647	0.308003	0.252849	1.93704	0.44958	1.1312	2.08753	2.29807	2.20428	3.97196	2.07386	3.99934	1.99825	1.8464	0.885118	0.837931	1.40412	1.50843	0.42776	3.62336	2.69528	0.475004	0.976979	1.27137	1.71796	1.82672	2.33904	4.99436	5.08244	4.10176	1.33613
ENSG00000228008	CTD-2330K9.3	0.108893	0.192668	0.110783	0.33241	0.159407	0.145896	0.187401	0.0610435	0.0756311	0.0900932	0.202987	0.262734	0.11831	0.105938	0.065612	0.11244	0.114962	0.0642339	0.0804327	0.0678835	0.178027	0.230479	0.522658	0.251541	0.35959	0.257661	0.515142	0.271886	0.186338	0.236679	0.32561	0.0933253	0.0766824	0.145522	0.332149	0.0937809	0.36636	0.196796	0.101047	0.181222	0.23054	0.1866	0.470406	0.315449	0.138506	0.122709	0.554609	0.228141
ENSG00000164077	MON1A	3.14566	3.14542	3.29122	3.75533	3.5904	3.47417	3.57441	3.35651	3.72993	3.41733	3.30645	3.47171	4.12281	4.02436	3.33656	3.5381	3.4716	3.18921	3.70356	3.3244	3.10659	3.91719	2.85071	3.49849	3.61422	3.84109	3.2162	3.51105	3.2979	3.63819	3.18083	2.51009	2.27494	2.77986	3.02281	2.84389	3.15689	2.75261	3.22257	3.87292	3.12892	2.19091	3.99428	3.49608	3.15312	3.13334	3.37278	3.0546
ENSG00000004534	RBM6	5.658	5.61929	5.6447	5.67118	5.66867	5.65965	5.67243	4.77669	4.94427	4.94887	5.65747	5.67059	5.34255	5.17011	4.90605	5.11945	4.84759	4.67391	5.17416	4.8217	5.65769	5.4989	5.66826	5.63004	5.67243	5.67033	5.64384	5.66309	5.55992	5.67067	5.67243	5.26887	4.86838	5.45069	5.67243	5.30075	5.67021	5.59608	4.81431	5.67243	5.67243	5.30131	5.6702	5.67243	5.64019	5.62656	5.66768	5.67243
ENSG00000003756	RBM5	5.67111	5.60777	5.56745	5.66831	5.66167	5.65913	5.65807	4.69183	4.84474	4.97991	5.63438	5.6679	5.39916	5.16795	4.90062	5.09027	5.0622	4.75372	5.34109	4.9515	5.66773	5.63314	5.66772	5.6595	5.67243	5.66924	5.64754	5.66154	5.60422	5.66746	5.67243	5.20702	4.52468	5.23675	5.51201	4.84567	5.6702	5.64927	5.03045	5.67243	5.67243	5.12742	5.67221	5.67204	5.66054	5.6667	5.6659	5.67241
ENSG00000023330	ALAS1	5.45246	5.32996	5.67243	4.9409	5.06287	4.96702	5.36036	3.80517	4.36715	4.05777	5.57282	5.61924	4.8201	4.95565	3.77457	4.21826	4.18458	3.88138	4.45802	4.09571	5.32952	5.49358	5.67197	4.9941	4.9763	5.10466	5.34746	5.01474	5.26647	5.16954	4.81721	5.25807	4.92629	5.02301	5.37946	5.5132	5.5871	5.06432	5.47081	5.29988	4.82916	3.34551	4.64093	5.03623	4.93021	5.00027	5.33638	4.72623
ENSG00000239732	TLR9	1.18014	1.17114	0.596119	1.72649	1.39001	1.38664	1.51641	0.5411	0.669343	0.789549	2.64544	2.78393	0.994214	0.852468	0.640682	0.774558	0.858252	0.650258	0.893431	0.587449	1.05793	0.304019	3.75336	1.97726	2.09815	1.5861	1.28352	1.45598	0.78785	1.33512	1.78547	0.546371	0.470317	0.65412	0.523046	0.419597	1.35025	0.97206	1.23032	1.68889	2.1771	0.234382	0.954181	1.47783	0.828994	0.77325	2.32626	3.16166
ENSG00000168237	GLYCTK	4.08272	4.10647	3.383	2.77414	3.31558	2.3003	3.02799	1.28425	1.35819	1.2682	2.35933	2.43353	1.57379	1.44625	1.4111	1.99879	1.33569	1.31747	1.61934	1.51133	3.78211	3.11155	3.47352	2.99867	3.34677	2.42005	3.94742	2.30538	2.76761	2.24008	3.15642	2.13443	1.78505	4.48404	4.16969	5.62088	3.48783	2.74766	1.81535	3.32529	3.27942	2.45066	3.09678	3.23662	2.23603	2.24996	4.80889	4.23966
ENSG00000010318	PHF7	3.36423	2.51721	2.40366	2.71747	2.65513	3.10499	2.81265	1.41681	1.732	1.53263	2.49741	2.38925	1.8274	2.06713	1.53125	1.63478	1.67372	1.4203	2.0224	1.60137	3.24647	2.27019	2.77106	2.83696	2.72929	2.76159	2.97954	2.75932	2.46187	2.86899	2.74987	1.82323	1.45819	2.0702	2.05512	1.96789	2.70095	2.85819	2.02238	3.13859	2.48543	2.04805	2.47744	2.99363	3.15904	3.33754	3.10187	2.77086
ENSG00000010327	STAB1	5.65765	5.6668	5.62983	5.59533	5.60699	4.96606	5.67217	2.70526	2.40525	2.80179	2.21949	2.64605	2.77618	2.40383	2.79915	3.13274	2.53186	2.56962	3.6534	3.17727	5.53134	0.226957	0.264134	5.27834	5.56561	5.55818	5.49078	5.49522	4.33248	5.51927	5.58996	4.8679	4.2431	4.85799	5.19403	4.4556	5.64939	4.97879	3.58128	5.66096	4.7592	3.53365	5.29375	5.30831	4.07357	4.20029	5.63291	5.67243
ENSG00000168268	NT5DC2	5.12784	4.98506	5.47732	5.29466	5.61773	5.30209	5.47302	3.60617	3.69877	3.56444	5.55004	5.61586	4.03308	3.91188	3.45073	4.13342	3.21815	3.35822	3.69949	3.64577	5.08761	5.62748	5.50233	5.61034	5.66701	4.48293	4.29269	5.31294	5.57354	5.40023	5.47579	5.48241	4.60248	4.21103	4.8368	2.14562	5.38574	4.76941	2.66682	5.64466	5.62178	2.96162	5.61572	5.61416	5.53232	5.58523	4.23064	4.40053
ENSG00000168273	SMIM4	3.07541	2.94299	4.66806	3.29474	3.57859	3.38564	3.38149	2.09673	2.17064	2.41339	3.48302	3.42561	2.1535	2.3147	2.10669	2.45879	2.42073	2.20391	2.41234	2.2605	3.1166	3.35231	3.51618	3.28436	3.47304	3.18774	3.07878	3.23915	2.9064	3.31909	3.21825	3.65394	3.37878	3.23052	3.79753	2.24457	3.15935	3.15108	3.32632	3.41151	4.13455	2.1594	4.4687	3.85178	2.75471	2.86065	2.98573	3.08963
ENSG00000163939	PBRM1	4.51908	4.26794	3.60092	4.26894	4.37257	4.7767	4.39846	2.31863	2.36082	2.45985	3.97848	3.83952	2.53685	2.63223	2.36604	2.74012	2.47198	2.2083	3.17342	2.55227	4.28455	4.78825	4.6165	4.65976	4.60369	4.42829	3.93157	4.23917	4.11375	4.30636	4.61937	3.12938	2.57748	2.61317	2.97114	2.7955	4.22617	3.95316	3.34016	4.69073	4.84525	2.79044	4.03759	4.03993	4.20841	4.24831	3.92266	4.04365
ENSG00000163938	GNL3	5.64147	5.62373	5.47095	5.51358	5.52481	5.33349	5.60829	4.09858	4.36321	4.1449	5.41422	5.2591	4.65205	4.92465	4.10516	4.53313	4.26839	3.93258	4.47021	4.14473	5.63724	5.67243	5.67243	5.67243	5.67243	5.30366	5.44622	5.20217	5.66209	5.16732	5.65003	4.72771	4.01728	4.48396	5.21846	4.93968	5.58616	5.66006	5.34702	5.67131	5.67038	5.33749	5.66204	5.64482	5.63696	5.62804	5.43322	5.65664
ENSG00000016864	GLT8D1	5.37724	5.07627	5.23305	5.56585	5.51275	5.36481	5.3312	3.93316	4.06837	4.2872	5.06404	5.03248	4.39872	4.44283	4.02067	4.3918	4.33906	4.05832	4.63319	4.15247	5.33602	5.65683	5.35951	5.47371	5.66835	5.0841	4.81785	5.07028	4.36834	4.97814	5.61756	4.38285	3.53305	4.55641	4.94679	4.49838	5.31283	5.06105	3.56151	5.66921	5.64252	4.21605	5.65929	5.3649	4.76143	4.89492	4.83954	5.01812
ENSG00000114902	SPCS1	5.6723	5.66539	5.66197	5.67243	5.66951	5.67243	5.67243	5.43477	5.57136	5.53241	5.54031	5.60721	5.63551	5.63148	5.39364	5.56935	5.52688	5.46641	5.61784	5.56797	5.67078	5.67243	5.67243	5.67243	5.67243	5.66732	5.66958	5.65255	5.66577	5.65853	5.67243	5.54091	5.09576	5.59147	5.67243	5.53046	5.671	5.67243	5.58138	5.67243	5.6662	5.66752	5.67243	5.67012	5.6724	5.67239	5.67222	5.67233
ENSG00000114904	NEK4	3.39396	3.28497	3.37147	3.52119	3.58335	3.66882	3.53402	2.94684	3.15269	3.24322	3.94218	3.82222	3.18398	3.41209	2.79981	3.31283	3.2124	2.77183	3.1044	3.05653	3.49088	4.13628	4.0516	3.74361	3.98005	3.36717	2.99797	3.22405	3.02463	3.22531	3.89614	2.4199	1.95321	2.65338	2.89263	2.74358	3.39443	3.35781	2.79012	3.87233	4.23606	2.53124	3.96443	3.42033	2.8197	2.88599	3.00033	2.94267
ENSG00000055957	ITIH1	0.653685	0.380094	0.228308	0.167993	0.824923	1.28539	0.135401	0.0440385	0.0406443	0.0315919	0.13131	0.157148	0.0542044	0.03427	0.0469363	0.0493085	0.0337157	0.0308318	0.0767345	0.0545838	0.331879	0.0443241	0.94413	0.44639	0.636628	0.1044	0.132798	0.112366	0.128665	0.0990825	0.384908	0.157841	0.0449575	0.0453341	0.0523579	5.67243	0.229184	0.0930468	0.0810494	0.39305	0.209399	0.159363	0.173285	0.120097	0.139756	0.22067	0.306146	1.16192
ENSG00000162267	ITIH3	2.79154	2.33848	1.29767	2.85644	5.30743	5.66874	1.90627	0.343527	0.352354	0.455797	0.555664	0.735009	0.578123	0.346381	0.311306	0.463152	0.44508	0.435446	0.560533	0.387965	2.04261	0.464944	0.293992	3.01512	3.09866	1.18399	1.32044	1.76221	1.11787	1.33363	3.07618	0.687485	0.475623	1.08913	1.26744	5.67243	3.05534	0.736524	0.967049	4.42383	2.2582	0.410367	1.22654	1.62753	0.87266	1.55858	1.75839	4.21
ENSG00000055955	ITIH4	3.66194	3.11792	4.62026	5.16887	5.47395	5.64676	4.1767	1.86294	2.07751	2.28846	3.20384	3.58538	2.90065	2.33345	1.94188	2.10555	2.22155	2.13111	2.14543	2.03906	3.38577	0.880634	2.32662	4.206	4.41013	3.71624	3.00369	3.67337	2.42535	3.63378	4.33068	2.47219	1.84746	3.21667	2.90903	5.67243	4.35597	2.85745	4.88252	4.40309	3.3267	4.73743	4.00999	4.09973	2.93038	3.17054	3.58231	4.68204
ENSG00000272573	MUSTN1	5.41426	5.13942	3.62005	5.59185	5.67023	5.67243	5.43713	3.9387	4.04873	4.48038	4.30602	4.59405	4.44886	4.09371	4.10494	4.08482	3.95945	4.70001	4.18456	4.63503	5.14762	1.67737	2.5875	5.38595	5.62377	4.79114	4.47432	5.23502	4.18197	5.07911	5.67243	5.41211	4.52702	4.00112	4.36893	4.15516	5.32728	4.26871	5.67021	5.66033	4.85474	2.92474	4.13584	5.23428	4.40737	4.89402	4.79743	4.72441
ENSG00000213533	TMEM110	4.18236	3.79086	3.77728	5.26916	4.94959	5.35516	4.43742	2.34004	2.38044	2.59269	3.59298	3.86618	2.87125	2.68992	2.46695	2.56696	2.41471	2.49249	3.17526	2.67207	4.02212	4.15411	4.02035	4.44988	4.73545	4.11801	3.5406	4.14676	3.30845	4.02149	4.99821	2.52266	2.06542	3.20599	3.16726	3.82248	4.67412	3.33199	3.0966	4.68674	4.38753	3.24891	3.57233	4.03337	3.74329	3.95798	3.85212	4.34944
ENSG00000163935	SFMBT1	2.58674	2.19889	1.98339	2.14514	2.23209	2.52117	3.11376	1.41996	1.43991	1.54706	2.84944	2.80491	1.68136	1.67606	1.45736	1.60517	1.49448	1.3805	1.89187	1.48951	2.73198	2.22883	3.38688	2.72211	2.68293	2.79035	2.75107	2.71946	2.7562	2.83039	2.67479	2.24268	1.85829	2.03847	2.0929	2.20981	2.8712	2.85977	3.25209	2.91453	1.87683	2.55655	3.36631	2.92925	2.9997	3.11018	3.05847	2.77166
ENSG00000163635	ATXN7	3.97763	3.93852	3.12689	3.98876	3.93147	4.01915	3.70195	1.94278	2.07197	2.32962	3.55359	3.71216	2.49506	2.46887	2.00052	2.26217	2.47844	1.98329	2.6274	2.02205	3.9094	3.64616	3.91507	4.28974	4.20804	3.76288	3.47678	3.70108	3.56078	3.72969	4.12025	2.79104	2.08917	2.72234	2.73307	2.61845	4.29757	3.59418	2.91303	4.59006	4.38689	3.37218	3.70671	3.8961	4.09682	4.16153	3.81003	3.73967
ENSG00000114054	PCCB	3.38872	3.15552	5.01333	3.07669	3.14195	3.25663	3.47434	2.92842	3.2447	3.11998	3.25836	3.27434	3.37158	3.52809	2.94693	3.06455	2.99614	2.92215	3.78683	3.2048	3.29634	3.87599	5.04359	3.09205	3.16619	3.18891	3.47226	3.11123	3.462	3.12496	3.20198	3.68024	3.29138	3.5926	3.3599	4.41229	3.15611	3.16537	3.73795	3.5671	3.23642	2.44891	3.52294	3.08615	3.25479	3.27536	3.26821	3.06933
ENSG00000080493	SLC4A4	1.49906	2.42902	0.360337	1.26974	1.66327	2.28889	1.27907	3.9423	4.229	4.42917	4.20144	4.94907	4.31641	4.06817	3.19302	3.54764	4.76721	4.14119	2.96189	3.59806	1.14564	1.20144	0.30993	0.556505	1.07506	1.54297	3.37006	1.24595	0.874568	1.20822	1.23729	1.94809	1.40421	3.85311	2.60547	2.62605	2.44733	1.08971	0.659976	1.62374	1.0416	5.54383	2.66007	3.3501	0.156044	0.216785	2.01029	0.622541
ENSG00000231925	TAPBP	5.65428	5.635	5.66921	5.67115	5.66845	5.65119	5.67243	4.75324	5.17019	5.00827	5.58075	5.64253	5.53658	5.39451	4.79047	4.76004	5.0016	4.87633	4.70882	4.57483	5.63624	5.63821	5.67243	5.67243	5.67243	5.67043	5.67203	5.66628	5.64525	5.67097	5.67243	5.41216	5.04964	5.51413	5.66851	5.64501	5.67243	5.66123	4.37859	5.67236	5.66315	4.85841	5.66249	5.67243	5.67061	5.67104	5.67187	5.67243
ENSG00000236104	ZBTB22	4.30233	4.04127	4.459	4.90812	4.48495	4.84904	4.58774	3.44875	3.86413	3.56056	4.40165	4.41487	4.20848	4.2283	3.47672	3.4446	3.57521	3.33007	3.70871	3.26903	4.45307	4.30196	4.23347	5.13246	5.20929	4.14636	4.06287	4.26916	4.34134	4.13643	4.91601	3.31918	2.80328	3.72538	3.88204	2.93493	4.67741	4.29937	2.87641	4.60628	5.01185	3.2021	4.41571	4.63671	5.02055	4.9424	4.32791	4.63453
ENSG00000204209	DAXX	5.23806	5.24278	5.27464	5.58201	5.30921	5.46996	5.41561	3.92165	3.97542	3.90604	5.14784	5.17034	4.32985	4.35454	3.93108	3.99813	3.83483	3.82712	4.35479	4.00006	5.29279	5.60374	5.66025	5.51368	5.66363	5.37256	5.11474	5.30117	5.25174	5.29119	5.57706	4.01903	3.4743	4.22832	4.73967	3.87992	5.39637	4.99868	4.47845	5.48103	5.4327	3.75877	5.20785	5.36148	5.32825	5.34677	5.27542	5.65522
ENSG00000237649	KIFC1	1.06305	1.11668	1.11242	0.92466	1.00351	0.662078	1.02934	0.28842	0.26279	0.329761	0.352028	0.338049	0.264214	0.312309	0.301049	0.31674	0.314231	0.279602	0.53733	0.312934	1.77831	4.00892	5.66188	1.57725	1.29863	0.825041	2.30225	0.635534	3.8057	0.649414	1.30635	0.419133	0.340463	0.633001	0.525277	0.56415	2.0773	1.58602	0.219392	0.974451	1.98304	0.456597	0.936471	1.22372	2.73295	2.71411	2.67056	2.7828
ENSG00000197283	SYNGAP1	3.51054	3.68303	3.39885	4.28558	4.09272	4.10343	4.31317	3.7754	4.27767	3.99405	4.66357	4.94619	4.69831	4.54447	4.27892	3.44314	4.33895	3.52604	2.33426	2.40593	3.56292	4.05733	3.52083	4.88994	5.20334	4.2405	3.52817	4.27619	3.33623	4.11382	5.11737	2.69673	1.89668	2.77099	3.09991	1.43451	4.30599	3.0344	1.22549	4.07482	5.26793	2.11512	5.58804	4.03412	3.41514	3.39682	3.9307	4.06567
ENSG00000112659	CUL9	3.74887	3.57329	3.62857	3.90036	3.81233	3.82885	4.29117	3.01239	3.45725	3.44096	4.47659	4.68917	4.13011	3.83583	2.98351	3.23624	3.463	3.18614	3.17366	2.88682	3.92475	3.67935	4.2804	4.39532	4.54293	4.11081	3.8161	3.96638	4.04802	3.97858	4.32017	2.63654	2.05897	3.37184	3.53323	2.57356	4.19056	3.8592	2.34831	4.38159	4.42711	2.71796	4.51252	4.43227	4.53237	4.48937	4.26644	4.63148
ENSG00000105866	SP4	2.34636	1.99605	1.66576	2.27219	2.20241	2.55674	2.41261	1.6775	1.74824	1.7969	3.66236	3.22215	1.69402	1.90788	1.65952	1.93121	1.88466	1.57504	2.09811	1.59099	2.30372	1.91107	3.1425	2.77599	2.91747	2.01295	1.66642	2.16638	1.26726	2.0219	2.81649	1.4482	1.06644	1.17645	1.653	0.930068	2.19115	1.93368	2.09652	3.01489	3.43729	1.25598	2.78881	2.47032	2.01639	2.08237	2.21937	2.37875
ENSG00000186472	PCLO	0.495284	0.450025	1.23977	0.407758	0.288545	0.535435	0.544185	1.78099	2.42978	2.01334	4.90343	4.93366	2.55189	2.993	2.00453	2.16512	2.63895	1.76218	1.74455	1.50305	0.978096	0.0373725	0.0222779	1.02842	0.817987	0.490725	0.772969	0.519983	1.07605	0.522477	0.599946	0.534977	0.330424	1.26546	1.63816	0.075854	0.592878	1.24684	0.0711894	0.174152	0.662541	0.864645	3.26217	1.53692	0.937639	1.14407	0.832534	0.39187
ENSG00000135250	SRPK2	4.1749	3.84353	3.62925	4.11509	4.12035	4.21388	4.15972	4.34851	4.78964	4.3513	5.39587	5.07655	4.78687	5.2429	4.43984	4.78829	4.42522	4.0881	4.86132	4.48969	4.12504	4.91386	4.71745	4.32601	4.46194	4.12748	3.6595	3.85265	3.75061	3.85432	4.22138	2.89031	2.3847	2.77652	3.09979	2.52013	4.21088	3.92942	2.82634	4.65386	4.27176	2.51825	4.34374	4.04511	4.5256	4.56503	3.68129	3.98332
ENSG00000175806	MSRA	3.51633	3.3663	3.42306	3.18721	3.3283	3.46972	3.13604	2.70204	3.17801	2.71107	4.78314	4.73628	3.27677	3.40798	2.92748	2.73499	2.71395	2.48458	3.14664	2.77367	3.44656	2.50307	2.2463	2.75334	3.10982	3.22334	3.0438	3.04218	2.75665	3.22786	2.72665	2.98174	2.76765	4.43494	3.90883	3.96961	3.25727	2.72284	2.23616	3.12927	2.50514	2.09689	2.86225	2.86911	2.57	2.71535	3.49913	3.58826
ENSG00000104447	TRPS1	2.79249	2.39811	1.86654	3.48297	3.36306	3.4068	3.04972	1.8626	1.80731	2.15382	1.17371	1.66332	1.87396	1.78246	1.69479	1.7786	2.16545	1.81578	2.16233	1.85666	4.06972	2.98327	1.3166	3.97662	3.70985	3.26545	2.05322	3.36078	3.79093	3.40732	3.18295	1.82393	0.941607	1.78157	1.93009	0.634745	2.85136	3.81438	1.38665	3.03837	2.80086	0.684097	2.31927	3.50646	3.27711	3.69961	1.887	2.07025
ENSG00000171045	TSNARE1	3.48648	3.1115	3.02019	3.77006	3.571	3.82247	3.76255	2.49474	2.7739	2.59621	3.73017	3.88797	3.4484	3.21463	2.56967	2.80662	2.70769	2.3451	3.03436	2.60092	3.69653	2.63736	3.53367	4.25578	4.51139	3.59757	3.20288	3.51562	3.17735	3.44338	4.2724	2.45035	1.93075	2.85324	3.40121	2.19917	3.5953	3.48082	2.51208	4.20944	4.62217	3.47872	3.86998	3.99174	4.65842	4.64394	3.56971	3.69152
ENSG00000133818	RRAS2	4.36795	4.20867	3.31192	4.444	3.99076	4.0387	4.30689	2.32795	2.32654	2.26626	2.76571	2.7691	2.23351	2.34142	2.25845	2.60263	2.34225	1.94632	2.07613	2.17825	4.17933	5.65243	5.44088	4.13375	4.16792	4.06116	3.75679	3.95048	3.48719	4.02295	4.06281	3.3849	3.05536	3.53925	3.8076	3.47031	4.52592	3.74067	3.86882	4.10613	4.34013	2.73406	3.10953	4.12783	3.21642	3.43436	4.13225	3.70508
ENSG00000152270	PDE3B	4.02	3.44462	0.449605	2.79679	1.88159	0.663448	3.21392	0.749603	1.19458	0.792011	3.59971	3.61924	1.27629	1.32075	0.857062	1.12571	0.857931	0.7718	1.07216	0.753783	2.7877	0.16331	1.60622	1.57884	1.50689	4.56267	3.62851	2.07836	1.04706	2.53666	0.814207	1.69581	0.955212	0.836315	0.685983	2.67895	3.31704	2.10724	0.254555	1.37876	0.555556	1.88186	2.50326	2.64197	0.522377	0.594956	2.59922	2.57619
ENSG00000156599	ZDHHC5	5.28884	5.3243	5.01039	5.34323	5.22008	5.26848	5.44723	3.05673	3.44495	3.44188	4.48493	4.61514	4.00225	3.95227	3.1765	3.52192	3.44662	3.22906	3.65981	3.24864	5.27829	5.66307	5.56887	5.41255	5.39899	5.12873	5.14471	5.12535	5.6678	5.18472	5.40639	4.44061	3.9667	4.62443	5.00724	4.33508	5.45259	5.42467	4.7677	5.30894	5.2734	4.01215	5.12804	5.36767	5.65833	5.66126	5.20059	5.13815
ENSG00000213593	TMX2	5.66721	5.66203	5.66056	5.67243	5.67116	5.6709	5.67243	5.43763	5.52629	5.53101	5.63738	5.6679	5.64306	5.6251	5.40708	5.50793	5.48586	5.48232	5.6168	5.53629	5.66712	5.67243	5.67243	5.67243	5.67243	5.667	5.66863	5.64912	5.66995	5.65541	5.67243	5.49667	5.07648	5.48356	5.67243	5.41386	5.66747	5.66165	5.13699	5.67243	5.67113	5.1251	5.67243	5.66927	5.67085	5.67021	5.66985	5.66883
ENSG00000211450	C11orf31	5.63687	5.63892	5.6697	5.66641	5.65833	5.62967	5.66757	5.11988	5.3378	5.20387	5.43169	5.43344	5.50605	5.52961	5.03446	5.3584	5.35756	5.05956	5.12474	5.15222	5.65433	5.67193	5.67243	5.67243	5.67243	5.63366	5.58473	5.60379	5.66988	5.58365	5.67243	5.36863	4.62116	5.45737	5.67243	5.49877	5.6669	5.65479	5.14362	5.66237	5.67243	4.99598	5.67172	5.67137	5.61372	5.58891	5.61385	5.67243
ENSG00000198561	CTNND1	5.67025	5.6568	5.48102	5.66789	5.66119	5.66374	5.66147	4.08459	4.30615	4.17159	5.07542	5.24537	4.84087	4.76648	4.03609	4.26134	4.04539	3.87144	4.66424	4.13869	5.66961	5.67114	5.03237	5.67243	5.67243	5.6638	5.67219	5.63661	5.67214	5.65035	5.67243	4.99069	4.33888	5.48765	5.63411	5.28492	5.67183	5.66904	4.02882	5.67238	5.67136	5.53841	5.66205	5.67068	5.67243	5.67125	5.66474	5.60712
ENSG00000172893	DHCR7	3.83301	4.45764	5.49016	3.68122	3.7018	3.22051	3.35553	4.1536	4.32968	3.9168	3.82419	4.05521	4.46833	4.39625	4.30912	4.59847	3.88592	3.82422	5.16824	4.32582	4.04073	4.69306	5.46831	3.61415	3.46271	2.92042	3.7347	3.0589	5.11374	3.02541	4.18981	4.10133	2.96732	3.45382	3.88765	5.4659	4.52311	4.74641	2.38588	3.87708	5.391	2.77861	4.44779	4.08873	5.59014	5.63084	3.96276	3.48656
ENSG00000119242	CCDC92	4.92182	4.65611	3.56203	5.22451	4.96097	5.1518	4.42496	4.85723	5.199	4.46529	5.10499	5.18097	5.29217	5.37064	4.90208	4.90059	4.60784	4.33302	4.94939	4.59475	4.64446	4.12933	2.11697	4.53177	4.90161	4.78407	3.91896	4.7885	3.23227	4.88365	4.75877	3.97302	3.73333	3.6819	3.93	3.05944	4.56986	3.63508	4.05014	4.83925	4.61325	2.47494	5.1138	4.45811	3.09446	3.31905	4.1626	3.92421
ENSG00000250091	DNAH10OS	1.65848	1.19416	0.56083	2.53065	2.10927	2.49094	1.30393	1.88342	2.15775	2.17641	3.48582	3.73765	2.50471	2.41561	1.97397	1.55919	2.36546	1.92929	1.42075	1.23064	1.47654	0.648572	0.14167	1.43519	1.78838	1.68901	1.04687	1.74953	0.590302	1.69085	1.97121	0.704937	0.6274	1.44106	1.55259	0.502961	1.7778	0.935927	0.903658	2.29751	1.51447	0.752567	1.85748	1.40402	0.800979	1.09117	0.957303	0.902216
ENSG00000179195	ZNF664	5.62574	5.55446	4.90224	5.35049	5.50206	5.60051	5.44654	5.49144	5.1943	5.39147	5.58693	5.59946	5.17213	5.32252	5.45116	5.46873	5.1625	5.37308	5.67243	5.6359	5.58793	5.5124	5.22959	5.54272	5.67243	5.5276	5.45966	5.38424	5.10906	5.44057	5.63271	4.69124	4.06182	5.01167	5.42818	4.25438	5.56715	5.51719	4.6622	5.66518	5.45899	4.7686	5.627	5.55071	4.55554	4.68496	5.52901	4.83891
ENSG00000166166	TRMT61A	4.41281	4.16302	3.87761	4.51781	4.73628	5.01345	5.22455	3.49193	3.74151	4.22959	4.54874	4.57841	4.03388	4.02784	3.76446	3.68805	4.08127	4.12209	4.03591	3.73092	4.29511	4.47251	3.87342	4.935	5.30284	5.43573	4.51074	5.32981	3.9581	5.44018	5.41475	2.95653	2.37968	3.50987	4.3292	3.14979	4.19709	3.72485	3.12617	4.91355	4.65861	3.12586	4.03378	5.15601	4.2429	4.37177	4.01233	3.87637
ENSG00000166170	BAG5	4.85488	4.66205	3.71099	4.70418	4.51995	4.74234	4.49704	3.32197	3.63747	3.51767	5.07051	4.59788	3.73407	4.1757	3.43732	3.65242	3.53264	3.33032	4.02659	3.45677	4.68006	4.87398	4.61745	4.5064	4.57283	4.46882	4.20309	4.43408	4.67833	4.48946	4.74888	3.19914	2.67745	3.81972	4.27507	2.7962	4.53439	4.49136	3.45094	4.85226	4.0621	2.69092	4.45354	4.36696	5.02196	5.0988	4.25731	4.52242
ENSG00000126214	KLC1	4.73824	4.48119	3.69437	5.25058	5.08973	5.25713	4.79303	4.995	5.26174	4.71651	5.64539	5.6604	5.48209	5.51842	5.00578	5.26869	4.91868	4.62298	5.57361	5.19448	4.59672	4.72505	4.41035	5.12344	5.10161	5.04906	4.19092	4.99668	4.27724	5.02226	5.02543	4.0554	3.69789	3.26568	3.60724	2.54241	4.87109	4.11662	4.48875	5.48435	4.89166	2.72083	5.07762	4.45244	4.4386	4.56244	4.11432	4.40797
ENSG00000256053	APOPT1	4.17502	3.94555	3.27781	3.91139	4.01492	4.14863	4.17875	3.32393	3.54201	3.20102	3.71972	3.5662	3.55119	3.73736	3.23849	3.35713	3.38805	3.0365	3.71227	3.3119	3.97788	4.25773	4.04387	3.89644	4.00711	4.41953	3.80291	4.16814	3.70782	4.30777	3.7922	3.35024	3.251	3.56352	3.75227	2.75487	3.61843	3.58957	4.88439	3.94603	3.75441	2.98225	3.68551	3.84116	3.75675	3.77702	3.38367	3.44612
ENSG00000126215	XRCC3	4.81228	4.35117	3.71538	5.06868	4.96143	4.79962	4.88551	3.03125	3.19062	3.07494	4.80285	5.01194	3.62004	3.29786	3.09803	2.92603	3.19329	2.95388	3.62052	3.1797	4.71158	4.46166	5.19599	5.44922	5.45979	4.77103	4.60691	4.83737	4.67573	4.70231	5.23353	3.54452	2.92842	3.82462	4.09111	3.15699	5.21582	4.45025	2.72421	5.44343	5.35216	3.07652	4.86237	5.23672	4.99324	5.06326	4.84839	5.54367
ENSG00000100711	ZFYVE21	5.66586	5.63002	5.02443	5.67243	5.66534	5.67205	5.65587	5.42897	5.64532	5.50971	5.66089	5.67154	5.66647	5.65229	5.34571	5.40159	5.56211	5.40694	5.54515	5.53538	5.65425	5.59419	4.40045	5.67243	5.67243	5.6449	5.42765	5.66874	5.66899	5.66224	5.67243	4.8794	4.23069	4.89478	5.13796	4.31084	5.51387	5.64231	3.86357	5.67208	5.67243	3.92325	5.62756	5.64419	5.67202	5.67053	5.20387	5.34331
ENSG00000088808	PPP1R13B	3.81069	3.74189	3.29433	3.22769	3.32761	3.19281	4.21487	2.93495	3.62524	3.21293	5.24453	5.33648	4.07062	3.97371	3.10883	3.28061	3.5345	2.96249	2.64233	2.71361	4.04042	2.0151	2.38491	3.96631	4.11666	3.70493	3.92662	3.92891	4.54039	4.13936	4.29509	4.35126	3.92384	3.50501	3.93847	2.87795	4.61007	4.31579	2.7633	3.67761	4.47193	3.23029	4.32734	4.8608	4.6075	4.74582	4.02579	4.69218
ENSG00000177082	WDR73	3.11212	3.00756	3.4155	3.36664	3.37839	3.37895	3.68812	1.8877	1.99881	2.1573	2.92132	2.91723	2.2596	2.22572	1.83596	2.1272	2.03988	1.84621	2.15399	1.95646	3.4035	3.76791	3.08289	3.95574	4.13324	3.52935	3.08218	3.4315	3.0979	3.39534	4.15002	2.32054	1.89076	2.82223	3.31575	1.91523	3.42277	3.27881	2.23887	3.89888	4.14125	2.41293	3.99566	3.85521	3.09278	3.0946	3.14502	3.23029
ENSG00000197696	NMB	5.25995	5.16283	4.43803	4.1101	4.2988	3.32472	3.56893	2.98186	2.78773	2.69887	2.74917	3.03217	2.86529	2.85404	3.66869	4.45207	2.48146	2.92474	3.86329	3.61739	4.83987	3.52242	1.77598	4.02584	3.90027	3.2046	2.66	3.0299	3.20472	2.69785	4.08778	2.33296	1.76261	3.33222	3.69256	1.49676	3.55879	3.44517	1.46127	4.8958	3.85419	2.57414	4.12277	3.29244	2.81653	2.99543	2.51114	3.04164
ENSG00000166716	ZNF592	4.42415	4.10307	3.83693	4.77999	4.50495	4.75746	4.31945	3.07638	3.18448	3.16345	4.30772	4.46087	3.49941	3.41183	3.27238	3.23169	3.18469	3.03259	3.98514	3.1877	4.40288	4.01223	3.98401	4.55077	4.79177	4.34008	4.04281	4.20578	3.78991	4.14538	4.69065	3.40568	2.83124	3.39752	3.67049	3.19414	4.55546	3.83164	4.41832	4.87332	4.80786	3.14085	4.19759	4.33946	4.16664	4.32933	4.35408	4.47449
ENSG00000140564	FURIN	5.66606	5.65169	5.04663	5.64186	5.62705	5.63004	5.56073	3.93501	4.31705	3.91114	5.51305	5.59753	4.86797	4.68804	4.0987	3.97454	4.00053	3.80307	3.78098	3.8667	5.65319	5.66087	4.95779	5.61229	5.66168	5.54751	5.48546	5.55659	5.46134	5.58397	5.67243	5.26638	4.87197	5.11803	5.4187	5.66794	5.67199	5.64123	5.14906	5.65858	5.46399	5.53863	5.64838	5.66171	5.66674	5.67175	5.59069	5.65983
ENSG00000182511	FES	5.19527	5.36166	3.3723	4.51993	4.79813	4.16704	4.66703	2.2052	2.1456	2.54515	1.83947	2.2269	2.99009	2.72178	2.12632	2.34517	2.41865	2.35196	2.80597	2.53821	4.96077	3.4805	3.00358	4.88541	5.20025	4.3028	3.85785	4.34383	2.94086	4.21688	5.16264	3.56807	3.1904	3.39405	4.34116	3.88351	5.4777	4.07649	2.26191	5.28054	4.6547	2.41791	3.29941	4.9408	3.35548	3.56187	4.17006	5.67226
ENSG00000103423	DNAJA3	4.8198	4.83636	5.52952	5.07993	5.08429	5.18138	5.39766	3.79193	4.2579	4.22454	5.31816	5.35166	4.72969	4.80669	3.88041	4.33518	4.34493	4.00524	4.3975	4.08296	4.98621	5.46968	5.66945	5.34949	5.38548	5.22791	5.12967	5.09787	5.21188	5.17463	5.34987	4.62016	4.40569	4.64425	4.95614	5.2578	4.95084	4.86475	5.60092	5.28768	5.42275	4.13473	5.25609	5.18823	5.11828	5.06922	5.05222	5.07384
ENSG00000089486	CDIP1	4.30723	4.27829	4.97408	5.18889	4.22636	4.66959	4.58516	5.44183	5.59912	5.5078	5.66552	5.67024	5.66056	5.64999	5.37172	5.52001	5.53065	5.45057	5.37665	5.40372	4.34353	4.02536	4.38738	5.07333	5.24512	4.7616	4.10999	4.71815	4.26418	4.71959	5.05851	4.32898	4.20482	4.77815	4.90089	4.08006	4.15494	3.72394	4.06116	5.18002	5.38031	3.9297	5.65624	4.91659	4.12368	4.13045	4.62526	4.33758
ENSG00000196628	TCF4	4.83612	4.58832	3.509	4.28803	4.1728	3.77971	3.67999	3.28679	3.71864	3.16672	5.17254	4.84524	3.5654	3.90136	3.52275	2.92561	2.86929	2.92022	3.2509	2.94732	4.52749	3.73869	4.05493	4.41474	4.68952	3.86192	3.03985	3.4216	2.51514	3.37744	3.99466	3.04244	2.54987	1.87321	2.26723	1.01756	4.62082	3.06919	2.47534	3.99574	4.33903	1.21722	3.49085	3.244	3.53028	3.64268	3.3812	3.5699
ENSG00000105705	SUGP1	4.18984	3.93122	4.56427	4.42133	4.33033	4.40762	4.4196	3.81002	4.17659	3.88735	5.30671	5.29024	4.48283	4.42111	3.81918	4.10179	3.95332	3.73327	3.9934	3.80387	4.29647	4.51016	4.54729	4.71906	4.80037	4.36279	4.09963	4.24452	4.45892	4.21941	4.57706	3.45736	3.16557	3.85873	4.18885	3.42022	4.23979	4.26355	3.68212	4.85334	4.58402	3.12633	4.95599	4.78098	4.43804	4.54248	4.39673	4.89818
ENSG00000129933	MAU2	5.20117	4.78305	4.69116	5.39703	5.26571	5.42019	5.30066	3.61658	3.75297	3.86184	5.56494	5.62369	4.38169	4.10203	3.86788	4.12671	3.89132	3.69105	4.71039	3.91349	5.17144	4.79851	4.93471	5.56714	5.65883	5.27202	4.81242	5.15896	5.11241	5.09773	5.55519	4.15397	3.74915	4.22448	4.56647	3.63798	5.24351	4.90624	5.00495	5.61904	5.63539	3.77564	5.55589	5.39386	5.34348	5.47777	5.0502	5.49146
ENSG00000167491	GATAD2A	4.74346	4.63281	4.28363	4.94646	4.78717	4.88749	4.57227	3.47609	3.49934	3.51927	4.04674	4.14952	3.59487	3.61621	3.67857	3.48478	3.64404	3.35186	3.89545	3.46679	4.685	5.13193	5.29161	4.79319	4.86758	4.35148	4.45964	4.24535	4.78374	4.2484	4.74854	3.48009	2.81184	3.9684	4.41002	3.63138	5.26607	4.28981	3.50091	4.92739	4.49286	3.53191	4.76351	4.44005	5.36053	5.43667	4.66228	5.10035
ENSG00000089639	GMIP	3.73759	3.70594	2.5193	3.57058	3.44836	2.69242	3.59986	1.89941	1.98816	1.49494	1.01893	1.16822	2.25635	2.08092	1.98486	2.39029	1.66416	1.36104	2.42491	1.9751	3.48812	3.38652	5.64811	3.19961	3.36951	2.72009	3.71719	2.54763	3.77189	2.63616	3.70219	1.88094	1.36297	2.39435	2.64855	2.10145	5.13901	3.57134	0.969116	3.30496	2.80411	2.36214	3.01843	3.54824	3.65041	3.75398	4.77231	5.65513
ENSG00000172404	DNAJB7	0.286017	0.270482	0.206336	0.276695	0.313677	0.239702	0.370496	0.144548	0.237568	0.207888	1.351	1.3112	0.315441	0.372398	0.182379	0.210457	0.272075	0.179179	0.200213	0.107187	0.405572	0.245218	0.221349	0.71365	0.775116	0.324742	0.363228	0.341442	0.270858	0.322399	0.691075	0.107613	0.0610616	0.184945	0.293873	0.169508	0.356451	0.457408	0.382783	0.567106	0.82757	0.190983	0.650256	0.605443	0.377435	0.307975	0.513108	0.409464
ENSG00000100401	RANGAP1	4.85627	4.81449	5.56318	4.87085	4.86291	4.74251	5.35244	5.11716	5.36491	5.23028	5.54378	5.59222	5.58131	5.57337	5.24146	5.43905	5.28802	5.11943	5.46835	5.26715	5.08679	5.52611	5.59103	5.32421	5.20825	4.95646	4.79655	4.91992	5.65631	5.02436	5.11697	4.15759	3.96914	4.75684	5.13692	4.83366	5.48208	5.14056	4.34189	5.5942	5.25013	4.65959	5.65839	5.44083	5.67198	5.66358	4.98769	5.45734
ENSG00000100403	ZC3H7B	5.46955	5.3797	5.62055	5.55495	5.45633	5.54235	5.59791	5.13126	5.4434	5.07932	5.62313	5.64955	5.59654	5.56565	5.12148	5.1561	5.04519	4.91911	5.49137	5.13134	5.47363	5.66325	5.53338	5.51563	5.67243	5.56438	5.22211	5.56683	5.05795	5.587	5.67243	4.46804	4.08938	5.08652	5.32411	4.98279	5.632	5.34683	4.2781	5.6675	5.67083	4.50749	5.65531	5.61292	5.16978	5.22888	5.39656	5.4881
ENSG00000100162	CENPM	0.698462	0.954012	1.14386	0.772244	0.934762	0.368491	0.970403	0.677538	0.671852	0.714965	1.41487	1.35756	0.645404	0.668993	0.626642	0.71343	0.665725	0.574359	0.654382	0.701047	1.01202	3.73627	5.65778	1.16862	1.19606	0.629224	2.3441	0.425966	3.22674	0.433776	2.00745	0.362058	0.324946	1.07293	0.905075	0.586738	1.91513	1.84527	0.449174	0.929498	0.874768	0.400162	0.624248	1.23951	2.62678	2.58821	2.75931	3.18155
[truncated: 6 more columns]

## Sheet: Table S10
Table S10. Differentially Expressed Genes (DEGs) Analysis Across Multiple Human Tissues: Identification of Overlapping Genes and Pathways.
Category	GeneSet	N_genes	N_overlap	P	Padj	genes
DEG.down	Brain_Substantia_nigra	7223	52	3.90746e-09	2.11003e-07	ENSG00000010327:ENSG00000126215:ENSG00000168268:ENSG00000088808:ENSG00000133818:ENSG00000163938:ENSG00000213533:ENSG00000055955:ENSG00000016864:ENSG00000163935:ENSG00000204060:ENSG00000167491:ENSG00000163939:ENSG00000168273:ENSG00000140564:ENSG00000182511:ENSG00000129933:ENSG00000104447:ENSG00000166166:ENSG00000196628:ENSG00000010318:ENSG00000023330:ENSG00000197283:ENSG00000166716:ENSG00000177082…
DEG.down	Brain_Spinal_cord_cervical_c-1	5136	41	2.92696e-08	1.58056e-06	ENSG00000010327:ENSG00000126215:ENSG00000168268:ENSG00000088808:ENSG00000133818:ENSG00000163938:ENSG00000272573:ENSG00000213533:ENSG00000055955:ENSG00000163935:ENSG00000152270:ENSG00000204060:ENSG00000167491:ENSG00000163939:ENSG00000168273:ENSG00000140564:ENSG00000182511:ENSG00000104447:ENSG00000010318:ENSG00000197283:ENSG00000177082:ENSG00000145029:ENSG00000204209:ENSG00000185909:ENSG00000163635…
DEG.down	Brain_Hippocampus	7571	50	1.92428e-07	1.03911e-05	ENSG00000010327:ENSG00000126215:ENSG00000168268:ENSG00000088808:ENSG00000133818:ENSG00000256053:ENSG00000163938:ENSG00000272573:ENSG00000213533:ENSG00000055955:ENSG00000016864:ENSG00000163935:ENSG00000167491:ENSG00000163939:ENSG00000168273:ENSG00000140564:ENSG00000182511:ENSG00000129933:ENSG00000104447:ENSG00000010318:ENSG00000023330:ENSG00000171174:ENSG00000166716:ENSG00000177082:ENSG00000117399…
DEG.down	Brain_Putamen_basal_ganglia	7853	51	2.26464e-07	1.2229e-05	ENSG00000010327:ENSG00000126215:ENSG00000168268:ENSG00000088808:ENSG00000133818:ENSG00000256053:ENSG00000163938:ENSG00000213533:ENSG00000055955:ENSG00000016864:ENSG00000163935:ENSG00000167491:ENSG00000163939:ENSG00000168273:ENSG00000004534:ENSG00000140564:ENSG00000182511:ENSG00000129933:ENSG00000104447:ENSG00000196628:ENSG00000197696:ENSG00000010318:ENSG00000023330:ENSG00000003756:ENSG00000171174…
DEG.down	Brain_Hypothalamus	5967	43	2.27681e-07	1.22948e-05	ENSG00000010327:ENSG00000126215:ENSG00000168268:ENSG00000088808:ENSG00000133818:ENSG00000163938:ENSG00000272573:ENSG00000213533:ENSG00000055955:ENSG00000163935:ENSG00000152270:ENSG00000167491:ENSG00000163939:ENSG00000168273:ENSG00000140564:ENSG00000182511:ENSG00000129933:ENSG00000104447:ENSG00000166166:ENSG00000196628:ENSG00000010318:ENSG00000023330:ENSG00000166716:ENSG00000177082:ENSG00000204209…
DEG.down	Pancreas	9668	58	2.59002e-07	1.39861e-05	ENSG00000010327:ENSG00000126215:ENSG00000100711:ENSG00000168268:ENSG00000135250:ENSG00000088808:ENSG00000133818:ENSG00000256053:ENSG00000272573:ENSG00000213533:ENSG00000016864:ENSG00000126214:ENSG00000167491:ENSG00000114904:ENSG00000163939:ENSG00000168273:ENSG00000182511:ENSG00000129933:ENSG00000119242:ENSG00000105705:ENSG00000166166:ENSG00000196628:ENSG00000197696:ENSG00000010318:ENSG00000089486…
DEG.down	Brain_Amygdala	7751	50	4.15993e-07	2.24636e-05	ENSG00000010327:ENSG00000126215:ENSG00000168268:ENSG00000088808:ENSG00000133818:ENSG00000163938:ENSG00000272573:ENSG00000213533:ENSG00000055955:ENSG00000016864:ENSG00000163935:ENSG00000167491:ENSG00000163939:ENSG00000168273:ENSG00000004534:ENSG00000140564:ENSG00000182511:ENSG00000129933:ENSG00000104447:ENSG00000166166:ENSG00000010318:ENSG00000023330:ENSG00000003756:ENSG00000171174:ENSG00000166716…
DEG.twoside	Muscle_Skeletal	8051	51	5.18365e-07	2.79917e-05	ENSG00000010327:ENSG00000126215:ENSG00000100711:ENSG00000168268:ENSG00000135250:ENSG00000088808:ENSG00000256053:ENSG00000162267:ENSG00000272573:ENSG00000213533:ENSG00000055955:ENSG00000016864:ENSG00000204060:ENSG00000167491:ENSG00000163939:ENSG00000004534:ENSG00000182511:ENSG00000104447:ENSG00000179195:ENSG00000105705:ENSG00000166166:ENSG00000196628:ENSG00000197696:ENSG00000100401:ENSG00000010318…
DEG.twoside	Pancreas	10415	60	5.80046e-07	3.13225e-05	ENSG00000010327:ENSG00000126215:ENSG00000100711:ENSG00000168268:ENSG00000135250:ENSG00000088808:ENSG00000133818:ENSG00000256053:ENSG00000272573:ENSG00000213533:ENSG00000055955:ENSG00000016864:ENSG00000126214:ENSG00000167491:ENSG00000114904:ENSG00000163939:ENSG00000168273:ENSG00000182511:ENSG00000129933:ENSG00000119242:ENSG00000105705:ENSG00000166166:ENSG00000196628:ENSG00000197696:ENSG00000010318…
DEG.twoside	Brain_Substantia_nigra	8873	54	6.70605e-07	3.62127e-05	ENSG00000010327:ENSG00000126215:ENSG00000168268:ENSG00000088808:ENSG00000133818:ENSG00000163938:ENSG00000213533:ENSG00000055955:ENSG00000016864:ENSG00000163935:ENSG00000204060:ENSG00000167491:ENSG00000163939:ENSG00000168273:ENSG00000140564:ENSG00000182511:ENSG00000129933:ENSG00000104447:ENSG00000166166:ENSG00000196628:ENSG00000010318:ENSG00000089486:ENSG00000023330:ENSG00000197283:ENSG00000080493…
DEG.down	Muscle_Skeletal	6908	46	7.02025e-07	3.79093e-05	ENSG00000010327:ENSG00000126215:ENSG00000100711:ENSG00000168268:ENSG00000135250:ENSG00000088808:ENSG00000162267:ENSG00000213533:ENSG00000016864:ENSG00000204060:ENSG00000167491:ENSG00000163939:ENSG00000004534:ENSG00000182511:ENSG00000104447:ENSG00000179195:ENSG00000105705:ENSG00000166166:ENSG00000196628:ENSG00000197696:ENSG00000100401:ENSG00000010318:ENSG00000089486:ENSG00000197283:ENSG00000175806…
DEG.down	Whole_Blood	6940	46	8.05984e-07	4.35232e-05	ENSG00000100711:ENSG00000168268:ENSG00000088808:ENSG00000133818:ENSG00000256053:ENSG00000163938:ENSG00000272573:ENSG00000016864:ENSG00000126214:ENSG00000163935:ENSG00000114904:ENSG00000163939:ENSG00000168273:ENSG00000004534:ENSG00000104447:ENSG00000179195:ENSG00000119242:ENSG00000166166:ENSG00000197696:ENSG00000100401:ENSG00000010318:ENSG00000089486:ENSG00000197283:ENSG00000243147:ENSG00000171174…
DEG.down	Heart_Left_Ventricle	9531	56	1.13523e-06	6.13027e-05	ENSG00000126215:ENSG00000100711:ENSG00000135250:ENSG00000163938:ENSG00000213533:ENSG00000055955:ENSG00000016864:ENSG00000126214:ENSG00000163935:ENSG00000152270:ENSG00000167491:ENSG00000114904:ENSG00000163939:ENSG00000182511:ENSG00000129933:ENSG00000104447:ENSG00000179195:ENSG00000119242:ENSG00000105705:ENSG00000166166:ENSG00000196628:ENSG00000197696:ENSG00000100401:ENSG00000010318:ENSG00000197283…
DEG.twoside	Liver	9595	56	1.43648e-06	7.75699e-05	ENSG00000126215:ENSG00000100711:ENSG00000168268:ENSG00000135250:ENSG00000088808:ENSG00000256053:ENSG00000162267:ENSG00000272573:ENSG00000055955:ENSG00000126214:ENSG00000163935:ENSG00000167491:ENSG00000114904:ENSG00000163939:ENSG00000168273:ENSG00000129933:ENSG00000055957:ENSG00000179195:ENSG00000119242:ENSG00000105705:ENSG00000166166:ENSG00000196628:ENSG00000197696:ENSG00000010318:ENSG00000089486…
DEG.twoside	Brain_Hippocampus	9541	55	3.05277e-06	0.00016485	ENSG00000010327:ENSG00000126215:ENSG00000168268:ENSG00000088808:ENSG00000133818:ENSG00000256053:ENSG00000163938:ENSG00000272573:ENSG00000213533:ENSG00000055955:ENSG00000016864:ENSG00000163935:ENSG00000167491:ENSG00000163939:ENSG00000168273:ENSG00000140564:ENSG00000182511:ENSG00000129933:ENSG00000104447:ENSG00000186472:ENSG00000010318:ENSG00000089486:ENSG00000023330:ENSG00000197283:ENSG00000171174…
DEG.twoside	Brain_Hypothalamus	8506	51	3.05736e-06	0.000165097	ENSG00000010327:ENSG00000126215:ENSG00000168268:ENSG00000135250:ENSG00000088808:ENSG00000133818:ENSG00000163938:ENSG00000272573:ENSG00000213533:ENSG00000055955:ENSG00000126214:ENSG00000163935:ENSG00000152270:ENSG00000167491:ENSG00000163939:ENSG00000168273:ENSG00000140564:ENSG00000182511:ENSG00000129933:ENSG00000104447:ENSG00000166166:ENSG00000196628:ENSG00000197696:ENSG00000186472:ENSG00000010318…
DEG.twoside	Brain_Putamen_basal_ganglia	9598	55	3.73238e-06	0.000201549	ENSG00000010327:ENSG00000126215:ENSG00000168268:ENSG00000088808:ENSG00000133818:ENSG00000256053:ENSG00000163938:ENSG00000213533:ENSG00000055955:ENSG00000016864:ENSG00000163935:ENSG00000167491:ENSG00000163939:ENSG00000168273:ENSG00000004534:ENSG00000140564:ENSG00000182511:ENSG00000129933:ENSG00000104447:ENSG00000196628:ENSG00000197696:ENSG00000010318:ENSG00000089486:ENSG00000023330:ENSG00000003756…
DEG.down	Brain_Anterior_cingulate_cortex_BA24	6725	43	6.39175e-06	0.000345154	ENSG00000010327:ENSG00000126215:ENSG00000168268:ENSG00000133818:ENSG00000163938:ENSG00000272573:ENSG00000213533:ENSG00000055955:ENSG00000016864:ENSG00000163935:ENSG00000152270:ENSG00000167491:ENSG00000163939:ENSG00000168273:ENSG00000140564:ENSG00000182511:ENSG00000129933:ENSG00000104447:ENSG00000166166:ENSG00000197696:ENSG00000010318:ENSG00000023330:ENSG00000166716:ENSG00000177082:ENSG00000188315…
DEG.twoside	Heart_Left_Ventricle	10067	56	7.47035e-06	0.000403399	ENSG00000126215:ENSG00000100711:ENSG00000135250:ENSG00000163938:ENSG00000213533:ENSG00000055955:ENSG00000016864:ENSG00000126214:ENSG00000163935:ENSG00000152270:ENSG00000167491:ENSG00000114904:ENSG00000163939:ENSG00000182511:ENSG00000129933:ENSG00000104447:ENSG00000179195:ENSG00000119242:ENSG00000105705:ENSG00000166166:ENSG00000196628:ENSG00000197696:ENSG00000100401:ENSG00000010318:ENSG00000197283…
DEG.twoside	Whole_Blood	9013	52	7.50844e-06	0.000405456	ENSG00000100711:ENSG00000168268:ENSG00000088808:ENSG00000133818:ENSG00000256053:ENSG00000163938:ENSG00000272573:ENSG00000016864:ENSG00000126214:ENSG00000163935:ENSG00000114904:ENSG00000163939:ENSG00000168273:ENSG00000004534:ENSG00000239732:ENSG00000182511:ENSG00000104447:ENSG00000179195:ENSG00000119242:ENSG00000166166:ENSG00000197696:ENSG00000100401:ENSG00000010318:ENSG00000089486:ENSG00000197283…
DEG.twoside	Brain_Amygdala	9576	54	8.58623e-06	0.000463657	ENSG00000010327:ENSG00000126215:ENSG00000168268:ENSG00000088808:ENSG00000133818:ENSG00000163938:ENSG00000272573:ENSG00000213533:ENSG00000055955:ENSG00000016864:ENSG00000163935:ENSG00000167491:ENSG00000163939:ENSG00000168273:ENSG00000004534:ENSG00000140564:ENSG00000182511:ENSG00000129933:ENSG00000104447:ENSG00000166166:ENSG00000010318:ENSG00000089486:ENSG00000023330:ENSG00000003756:ENSG00000080493…
DEG.twoside	Brain_Spinal_cord_cervical_c-1	7371	45	1.18444e-05	0.000639595	ENSG00000010327:ENSG00000126215:ENSG00000168268:ENSG00000135250:ENSG00000088808:ENSG00000133818:ENSG00000163938:ENSG00000272573:ENSG00000213533:ENSG00000055955:ENSG00000126214:ENSG00000163935:ENSG00000152270:ENSG00000204060:ENSG00000167491:ENSG00000163939:ENSG00000168273:ENSG00000140564:ENSG00000182511:ENSG00000104447:ENSG00000010318:ENSG00000089486:ENSG00000197283:ENSG00000177082:ENSG00000145029…
DEG.twoside	Brain_Anterior_cingulate_cortex_BA24	9101	51	2.4302e-05	0.00131231	ENSG00000010327:ENSG00000126215:ENSG00000168268:ENSG00000135250:ENSG00000133818:ENSG00000163938:ENSG00000272573:ENSG00000213533:ENSG00000055955:ENSG00000016864:ENSG00000126214:ENSG00000163935:ENSG00000152270:ENSG00000167491:ENSG00000163939:ENSG00000168273:ENSG00000140564:ENSG00000182511:ENSG00000129933:ENSG00000104447:ENSG00000119242:ENSG00000166166:ENSG00000197696:ENSG00000186472:ENSG00000010318…
DEG.down	Brain_Nucleus_accumbens_basal_ganglia	6479	40	3.8958e-05	0.00210373	ENSG00000010327:ENSG00000126215:ENSG00000168268:ENSG00000133818:ENSG00000163938:ENSG00000272573:ENSG00000213533:ENSG00000055955:ENSG00000163935:ENSG00000167491:ENSG00000163939:ENSG00000168273:ENSG00000140564:ENSG00000182511:ENSG00000129933:ENSG00000104447:ENSG00000196628:ENSG00000197696:ENSG00000010318:ENSG00000023330:ENSG00000166716:ENSG00000177082:ENSG00000188315:ENSG00000204209:ENSG00000185909…
DEG.down	Liver	8059	46	5.43974e-05	0.00293746	ENSG00000126215:ENSG00000100711:ENSG00000168268:ENSG00000135250:ENSG00000088808:ENSG00000256053:ENSG00000272573:ENSG00000126214:ENSG00000163935:ENSG00000167491:ENSG00000114904:ENSG00000163939:ENSG00000168273:ENSG00000129933:ENSG00000179195:ENSG00000119242:ENSG00000105705:ENSG00000166166:ENSG00000196628:ENSG00000197696:ENSG00000010318:ENSG00000089486:ENSG00000197283:ENSG00000003756:ENSG00000243147…
DEG.down	Brain_Caudate_basal_ganglia	6927	41	8.05169e-05	0.00434791	ENSG00000010327:ENSG00000126215:ENSG00000168268:ENSG00000088808:ENSG00000133818:ENSG00000256053:ENSG00000163938:ENSG00000213533:ENSG00000055955:ENSG00000016864:ENSG00000163935:ENSG00000167491:ENSG00000163939:ENSG00000168273:ENSG00000140564:ENSG00000182511:ENSG00000129933:ENSG00000104447:ENSG00000197696:ENSG00000010318:ENSG00000023330:ENSG00000166716:ENSG00000177082:ENSG00000204209:ENSG00000185909…
DEG.twoside	Brain_Nucleus_accumbens_basal_ganglia	8939	48	0.000167545	0.00904743	ENSG00000010327:ENSG00000126215:ENSG00000168268:ENSG00000133818:ENSG00000163938:ENSG00000272573:ENSG00000213533:ENSG00000055955:ENSG00000163935:ENSG00000167491:ENSG00000163939:ENSG00000168273:ENSG00000140564:ENSG00000182511:ENSG00000129933:ENSG00000104447:ENSG00000250091:ENSG00000196628:ENSG00000197696:ENSG00000186472:ENSG00000010318:ENSG00000089486:ENSG00000023330:ENSG00000197283:ENSG00000080493…
DEG.down	Kidney_Cortex	5567	34	0.000248791	0.0134347	ENSG00000126215:ENSG00000168268:ENSG00000135250:ENSG00000162267:ENSG00000163938:ENSG00000272573:ENSG00000213533:ENSG00000126214:ENSG00000163935:ENSG00000204060:ENSG00000114904:ENSG00000163939:ENSG00000182511:ENSG00000129933:ENSG00000104447:ENSG00000119242:ENSG00000166166:ENSG00000196628:ENSG00000010318:ENSG00000197283:ENSG00000166716:ENSG00000188315:ENSG00000204209:ENSG00000185909:ENSG00000163635…
DEG.twoside	Kidney_Cortex	6910	39	0.000378542	0.0204413	ENSG00000126215:ENSG00000168268:ENSG00000135250:ENSG00000162267:ENSG00000163938:ENSG00000272573:ENSG00000213533:ENSG00000126214:ENSG00000163935:ENSG00000204060:ENSG00000114904:ENSG00000163939:ENSG00000182511:ENSG00000129933:ENSG00000104447:ENSG00000119242:ENSG00000166166:ENSG00000196628:ENSG00000010318:ENSG00000197283:ENSG00000080493:ENSG00000171174:ENSG00000166716:ENSG00000175806:ENSG00000188315…
DEG.down	Brain_Frontal_Cortex_BA9	5080	31	0.000532363	0.0287476	ENSG00000010327:ENSG00000126215:ENSG00000168268:ENSG00000133818:ENSG00000272573:ENSG00000213533:ENSG00000055955:ENSG00000163935:ENSG00000152270:ENSG00000167491:ENSG00000163939:ENSG00000168273:ENSG00000140564:ENSG00000182511:ENSG00000129933:ENSG00000104447:ENSG00000197696:ENSG00000010318:ENSG00000166716:ENSG00000177082:ENSG00000204209:ENSG00000185909:ENSG00000163635:ENSG00000156599:ENSG00000198198…
DEG.twoside	Brain_Caudate_basal_ganglia	9143	47	0.000616805	0.0333075	ENSG00000010327:ENSG00000126215:ENSG00000168268:ENSG00000088808:ENSG00000133818:ENSG00000256053:ENSG00000163938:ENSG00000213533:ENSG00000055955:ENSG00000016864:ENSG00000163935:ENSG00000167491:ENSG00000163939:ENSG00000168273:ENSG00000140564:ENSG00000182511:ENSG00000129933:ENSG00000104447:ENSG00000250091:ENSG00000197696:ENSG00000186472:ENSG00000010318:ENSG00000089486:ENSG00000023330:ENSG00000080493…
DEG.twoside	Brain_Frontal_Cortex_BA9	8222	43	0.000874476	0.0472217	ENSG00000010327:ENSG00000126215:ENSG00000168268:ENSG00000135250:ENSG00000133818:ENSG00000272573:ENSG00000213533:ENSG00000055955:ENSG00000126214:ENSG00000163935:ENSG00000152270:ENSG00000167491:ENSG00000163939:ENSG00000168273:ENSG00000140564:ENSG00000182511:ENSG00000129933:ENSG00000104447:ENSG00000250091:ENSG00000119242:ENSG00000197696:ENSG00000186472:ENSG00000010318:ENSG00000089486:ENSG00000197283…
DEG.twoside	Brain_Cortex	8420	43	0.00146411	0.0790617	ENSG00000010327:ENSG00000126215:ENSG00000168268:ENSG00000135250:ENSG00000133818:ENSG00000163938:ENSG00000213533:ENSG00000055955:ENSG00000126214:ENSG00000163935:ENSG00000152270:ENSG00000167491:ENSG00000163939:ENSG00000168273:ENSG00000182511:ENSG00000129933:ENSG00000104447:ENSG00000250091:ENSG00000119242:ENSG00000197696:ENSG00000186472:ENSG00000010318:ENSG00000089486:ENSG00000197283:ENSG00000080493…
DEG.down	Heart_Atrial_Appendage	8488	43	0.0017365	0.093771	ENSG00000126215:ENSG00000135250:ENSG00000213533:ENSG00000055955:ENSG00000016864:ENSG00000126214:ENSG00000167491:ENSG00000114904:ENSG00000163939:ENSG00000182511:ENSG00000129933:ENSG00000104447:ENSG00000105705:ENSG00000166166:ENSG00000196628:ENSG00000197696:ENSG00000100401:ENSG00000010318:ENSG00000197283:ENSG00000166716:ENSG00000177082:ENSG00000188315:ENSG00000145029:ENSG00000204209:ENSG00000164077…
DEG.twoside	Adrenal_Gland	5041	29	0.00218125	0.117788	ENSG00000010327:ENSG00000126215:ENSG00000135250:ENSG00000088808:ENSG00000256053:ENSG00000162267:ENSG00000272573:ENSG00000055955:ENSG00000126214:ENSG00000163935:ENSG00000204060:ENSG00000168273:ENSG00000182511:ENSG00000104447:ENSG00000119242:ENSG00000197696:ENSG00000237649:ENSG00000171174:ENSG00000117399:ENSG00000166170:ENSG00000084734:ENSG00000183763:ENSG00000105866:ENSG00000172893:ENSG00000116641…
DEG.down	Brain_Cortex	5617	31	0.00284241	0.15349	ENSG00000010327:ENSG00000126215:ENSG00000168268:ENSG00000133818:ENSG00000163938:ENSG00000213533:ENSG00000055955:ENSG00000163935:ENSG00000152270:ENSG00000167491:ENSG00000163939:ENSG00000168273:ENSG00000182511:ENSG00000129933:ENSG00000104447:ENSG00000197696:ENSG00000010318:ENSG00000166716:ENSG00000177082:ENSG00000204209:ENSG00000185909:ENSG00000163635:ENSG00000166170:ENSG00000156599:ENSG00000068745…
DEG.down	Stomach	2622	18	0.0029364	0.158565	ENSG00000168268:ENSG00000135250:ENSG00000162267:ENSG00000055955:ENSG00000126214:ENSG00000152270:ENSG00000182511:ENSG00000104447:ENSG00000119242:ENSG00000196628:ENSG00000197696:ENSG00000089486:ENSG00000171174:ENSG00000188315:ENSG00000154822:ENSG00000213672:ENSG00000114316:ENSG00000173531
DEG.up	Cervix_Endocervix	1849	14	0.00378013	0.204127	ENSG00000010327:ENSG00000126215:ENSG00000168268:ENSG00000272573:ENSG00000213533:ENSG00000016864:ENSG00000182511:ENSG00000104447:ENSG00000166166:ENSG00000197283:ENSG00000177082:ENSG00000171045:ENSG00000236104:ENSG00000116641
DEG.twoside	Cervix_Endocervix	1854	14	0.00387168	0.209071	ENSG00000010327:ENSG00000126215:ENSG00000168268:ENSG00000272573:ENSG00000213533:ENSG00000016864:ENSG00000182511:ENSG00000104447:ENSG00000166166:ENSG00000197283:ENSG00000177082:ENSG00000171045:ENSG00000236104:ENSG00000116641
DEG.twoside	Heart_Atrial_Appendage	9233	43	0.00922495	0.498147	ENSG00000126215:ENSG00000135250:ENSG00000213533:ENSG00000055955:ENSG00000016864:ENSG00000126214:ENSG00000167491:ENSG00000114904:ENSG00000163939:ENSG00000182511:ENSG00000129933:ENSG00000104447:ENSG00000105705:ENSG00000166166:ENSG00000196628:ENSG00000197696:ENSG00000100401:ENSG00000010318:ENSG00000197283:ENSG00000166716:ENSG00000177082:ENSG00000188315:ENSG00000145029:ENSG00000204209:ENSG00000164077…
DEG.down	Minor_Salivary_Gland	1870	13	0.01043	0.563219	ENSG00000213533:ENSG00000055955:ENSG00000126214:ENSG00000239732:ENSG00000119242:ENSG00000166166:ENSG00000196628:ENSG00000089486:ENSG00000197283:ENSG00000080493:ENSG00000171174:ENSG00000164077:ENSG00000154822
DEG.down	Adrenal_Gland	3492	20	0.0126101	0.680945	ENSG00000126215:ENSG00000135250:ENSG00000088808:ENSG00000256053:ENSG00000162267:ENSG00000272573:ENSG00000126214:ENSG00000163935:ENSG00000204060:ENSG00000182511:ENSG00000104447:ENSG00000119242:ENSG00000237649:ENSG00000117399:ENSG00000166170:ENSG00000183763:ENSG00000105866:ENSG00000116641:ENSG00000100162:ENSG00000089639
DEG.twoside	Stomach	3731	20	0.0243129	1	ENSG00000168268:ENSG00000135250:ENSG00000162267:ENSG00000055955:ENSG00000126214:ENSG00000152270:ENSG00000164078:ENSG00000182511:ENSG00000104447:ENSG00000119242:ENSG00000196628:ENSG00000197696:ENSG00000089486:ENSG00000171174:ENSG00000188315:ENSG00000084734:ENSG00000154822:ENSG00000213672:ENSG00000114316:ENSG00000173531
DEG.up	Liver	1536	10	0.035171	1	ENSG00000162267:ENSG00000055955:ENSG00000055957:ENSG00000171174:ENSG00000175806:ENSG00000084734:ENSG00000172893:ENSG00000168237:ENSG00000173531:ENSG00000114054
DEG.twoside	Ovary	7253	33	0.0358239	1	ENSG00000126215:ENSG00000168268:ENSG00000016864:ENSG00000163935:ENSG00000204060:ENSG00000114904:ENSG00000163939:ENSG00000168273:ENSG00000239732:ENSG00000164078:ENSG00000196628:ENSG00000089486:ENSG00000197283:ENSG00000080493:ENSG00000171174:ENSG00000166716:ENSG00000175806:ENSG00000177082:ENSG00000117399:ENSG00000188315:ENSG00000145029:ENSG00000163635:ENSG00000171045:ENSG00000198198:ENSG00000084734…
DEG.down	Esophagus_Muscularis	1775	11	0.0376696	1	ENSG00000162267:ENSG00000164078:ENSG00000197696:ENSG00000080493:ENSG00000171174:ENSG00000183763:ENSG00000154822:ENSG00000172893:ENSG00000168237:ENSG00000173531:ENSG00000089639
DEG.down	Artery_Coronary	954	7	0.0432553	1	ENSG00000088808:ENSG00000164078:ENSG00000237649:ENSG00000080493:ENSG00000117399:ENSG00000100162:ENSG00000173531
DEG.twoside	Artery_Aorta	4241	21	0.0449644	1	ENSG00000010327:ENSG00000088808:ENSG00000133818:ENSG00000272573:ENSG00000213533:ENSG00000055955:ENSG00000163935:ENSG00000204060:ENSG00000104447:ENSG00000250091:ENSG00000119242:ENSG00000237649:ENSG00000080493:ENSG00000166716:ENSG00000117399:ENSG00000145029:ENSG00000172893:ENSG00000236104:ENSG00000116641:ENSG00000213672:ENSG00000173531
DEG.down	Cells_EBV-transformed_lymphocytes	2398	13	0.0610056	1	ENSG00000100711:ENSG00000088808:ENSG00000272573:ENSG00000055955:ENSG00000164078:ENSG00000182511:ENSG00000104447:ENSG00000119242:ENSG00000197696:ENSG00000175806:ENSG00000188315:ENSG00000185909:ENSG00000164068
DEG.up	Ovary	5714	26	0.0633739	1	ENSG00000126215:ENSG00000168268:ENSG00000016864:ENSG00000204060:ENSG00000114904:ENSG00000163939:ENSG00000168273:ENSG00000239732:ENSG00000196628:ENSG00000089486:ENSG00000197283:ENSG00000171174:ENSG00000166716:ENSG00000177082:ENSG00000188315:ENSG00000145029:ENSG00000163635:ENSG00000171045:ENSG00000198198:ENSG00000084734:ENSG00000154822:ENSG00000105866:ENSG00000172893:ENSG00000236104:ENSG00000116641…
DEG.twoside	Skin_Not_Sun_Exposed_Suprapubic	5468	25	0.0654179	1	ENSG00000010327:ENSG00000133818:ENSG00000162267:ENSG00000055955:ENSG00000167491:ENSG00000114904:ENSG00000164078:ENSG00000182511:ENSG00000104447:ENSG00000179195:ENSG00000119242:ENSG00000197696:ENSG00000089486:ENSG00000171174:ENSG00000115474:ENSG00000175806:ENSG00000166170:ENSG00000068745:ENSG00000171045:ENSG00000154822:ENSG00000172893:ENSG00000168237:ENSG00000236104:ENSG00000160685:ENSG00000112659
DEG.down	Skin_Not_Sun_Exposed_Suprapubic	2708	14	0.0723165	1	ENSG00000010327:ENSG00000133818:ENSG00000162267:ENSG00000055955:ENSG00000114904:ENSG00000182511:ENSG00000179195:ENSG00000119242:ENSG00000197696:ENSG00000089486:ENSG00000171174:ENSG00000175806:ENSG00000154822:ENSG00000168237
DEG.up	Adrenal_Gland	1549	9	0.0791183	1	ENSG00000010327:ENSG00000055955:ENSG00000168273:ENSG00000197696:ENSG00000171174:ENSG00000084734:ENSG00000172893:ENSG00000173531:ENSG00000114054
DEG.twoside	Artery_Coronary	3006	15	0.0811766	1	ENSG00000010327:ENSG00000168268:ENSG00000088808:ENSG00000162267:ENSG00000272573:ENSG00000213533:ENSG00000055955:ENSG00000164078:ENSG00000197696:ENSG00000237649:ENSG00000080493:ENSG00000117399:ENSG00000213672:ENSG00000100162:ENSG00000173531
DEG.up	Artery_Aorta	2768	14	0.0831751	1	ENSG00000010327:ENSG00000133818:ENSG00000272573:ENSG00000213533:ENSG00000055955:ENSG00000204060:ENSG00000104447:ENSG00000250091:ENSG00000119242:ENSG00000166716:ENSG00000145029:ENSG00000236104:ENSG00000116641:ENSG00000213672
DEG.down	Esophagus_Gastroesophageal_Junction	1570	9	0.0843755	1	ENSG00000164078:ENSG00000197696:ENSG00000080493:ENSG00000171174:ENSG00000154822:ENSG00000172893:ENSG00000168237:ENSG00000173531:ENSG00000089639
DEG.up	Fallopian_Tube	490	4	0.084975	1	ENSG00000010327:ENSG00000272573:ENSG00000016864:ENSG00000182511
DEG.twoside	Fallopian_Tube	491	4	0.085461	1	ENSG00000010327:ENSG00000272573:ENSG00000016864:ENSG00000182511
DEG.twoside	Brain_Cerebellar_Hemisphere	8981	37	0.0947367	1	ENSG00000010327:ENSG00000135250:ENSG00000088808:ENSG00000133818:ENSG00000272573:ENSG00000055955:ENSG00000126214:ENSG00000152270:ENSG00000114904:ENSG00000239732:ENSG00000164078:ENSG00000182511:ENSG00000104447:ENSG00000250091:ENSG00000119242:ENSG00000105705:ENSG00000196628:ENSG00000197696:ENSG00000186472:ENSG00000089486:ENSG00000197283:ENSG00000080493:ENSG00000175806:ENSG00000188315:ENSG00000145029…
DEG.down	Colon_Sigmoid	1685	9	0.116839	1	ENSG00000162267:ENSG00000237649:ENSG00000080493:ENSG00000117399:ENSG00000154822:ENSG00000172893:ENSG00000168237:ENSG00000173531:ENSG00000089639
DEG.twoside	Brain_Cerebellum	8976	36	0.134111	1	ENSG00000010327:ENSG00000168268:ENSG00000135250:ENSG00000088808:ENSG00000133818:ENSG00000126214:ENSG00000152270:ENSG00000204060:ENSG00000239732:ENSG00000164078:ENSG00000182511:ENSG00000104447:ENSG00000250091:ENSG00000119242:ENSG00000105705:ENSG00000196628:ENSG00000197696:ENSG00000186472:ENSG00000089486:ENSG00000197283:ENSG00000080493:ENSG00000175806:ENSG00000188315:ENSG00000145029:ENSG00000185909…
DEG.twoside	Cells_EBV-transformed_lymphocytes	7523	30	0.176298	1	ENSG00000100711:ENSG00000088808:ENSG00000133818:ENSG00000272573:ENSG00000055955:ENSG00000163935:ENSG00000167491:ENSG00000114904:ENSG00000163939:ENSG00000239732:ENSG00000164078:ENSG00000182511:ENSG00000104447:ENSG00000119242:ENSG00000197696:ENSG00000237649:ENSG00000175806:ENSG00000117399:ENSG00000188315:ENSG00000185909:ENSG00000164068:ENSG00000103423:ENSG00000183763:ENSG00000154822:ENSG00000105866…
DEG.twoside	Adipose_Visceral_Omentum	3435	15	0.181912	1	ENSG00000010327:ENSG00000055955:ENSG00000163935:ENSG00000152270:ENSG00000204060:ENSG00000182511:ENSG00000196628:ENSG00000197696:ENSG00000237649:ENSG00000171174:ENSG00000117399:ENSG00000183763:ENSG00000168237:ENSG00000100162:ENSG00000173531
DEG.down	Brain_Cerebellar_Hemisphere	2646	12	0.182623	1	ENSG00000010327:ENSG00000133818:ENSG00000272573:ENSG00000055955:ENSG00000164078:ENSG00000182511:ENSG00000104447:ENSG00000197696:ENSG00000185909:ENSG00000168237:ENSG00000160685:ENSG00000089639
DEG.up	Brain_Cerebellum	6198	25	0.191464	1	ENSG00000168268:ENSG00000135250:ENSG00000088808:ENSG00000126214:ENSG00000152270:ENSG00000239732:ENSG00000250091:ENSG00000119242:ENSG00000105705:ENSG00000196628:ENSG00000186472:ENSG00000089486:ENSG00000197283:ENSG00000080493:ENSG00000175806:ENSG00000188315:ENSG00000145029:ENSG00000164061:ENSG00000068745:ENSG00000164068:ENSG00000198198:ENSG00000154822:ENSG00000105866:ENSG00000213672:ENSG00000112659
DEG.down	Cells_Cultured_fibroblasts	2173	10	0.199366	1	ENSG00000088808:ENSG00000272573:ENSG00000182511:ENSG00000089486:ENSG00000080493:ENSG00000175806:ENSG00000145029:ENSG00000185909:ENSG00000171045:ENSG00000160685
DEG.twoside	Nerve_Tibial	6820	27	0.206288	1	ENSG00000010327:ENSG00000126215:ENSG00000168268:ENSG00000162267:ENSG00000272573:ENSG00000213533:ENSG00000016864:ENSG00000126214:ENSG00000152270:ENSG00000163939:ENSG00000164078:ENSG00000182511:ENSG00000250091:ENSG00000197696:ENSG00000237649:ENSG00000080493:ENSG00000166716:ENSG00000177082:ENSG00000145029:ENSG00000163635:ENSG00000068745:ENSG00000171045:ENSG00000198198:ENSG00000105866:ENSG00000116641…
DEG.up	Thyroid	5722	23	0.210592	1	ENSG00000126215:ENSG00000088808:ENSG00000055955:ENSG00000016864:ENSG00000204060:ENSG00000114904:ENSG00000168273:ENSG00000182511:ENSG00000166166:ENSG00000197696:ENSG00000080493:ENSG00000171174:ENSG00000115474:ENSG00000177082:ENSG00000145029:ENSG00000068745:ENSG00000171045:ENSG00000198198:ENSG00000105866:ENSG00000236104:ENSG00000173531:ENSG00000112659:ENSG00000089639
DEG.up	Brain_Cerebellar_Hemisphere	6335	25	0.224468	1	ENSG00000135250:ENSG00000088808:ENSG00000126214:ENSG00000152270:ENSG00000114904:ENSG00000239732:ENSG00000250091:ENSG00000119242:ENSG00000105705:ENSG00000196628:ENSG00000186472:ENSG00000089486:ENSG00000197283:ENSG00000080493:ENSG00000175806:ENSG00000188315:ENSG00000145029:ENSG00000166170:ENSG00000164061:ENSG00000068745:ENSG00000164068:ENSG00000154822:ENSG00000105866:ENSG00000172404:ENSG00000213672
DEG.down	Artery_Aorta	1473	7	0.231097	1	ENSG00000088808:ENSG00000163935:ENSG00000237649:ENSG00000080493:ENSG00000117399:ENSG00000172893:ENSG00000173531
DEG.down	Esophagus_Mucosa	3605	15	0.23436	1	ENSG00000162267:ENSG00000272573:ENSG00000213533:ENSG00000055955:ENSG00000016864:ENSG00000152270:ENSG00000182511:ENSG00000119242:ENSG00000196628:ENSG00000145029:ENSG00000154822:ENSG00000105866:ENSG00000116641:ENSG00000213672:ENSG00000173531
DEG.up	Brain_Cortex	2803	12	0.237526	1	ENSG00000135250:ENSG00000126214:ENSG00000250091:ENSG00000119242:ENSG00000186472:ENSG00000089486:ENSG00000197283:ENSG00000080493:ENSG00000164077:ENSG00000164076:ENSG00000164061:ENSG00000213672
DEG.twoside	Esophagus_Muscularis	3091	13	0.244228	1	ENSG00000010327:ENSG00000162267:ENSG00000164078:ENSG00000166166:ENSG00000197696:ENSG00000080493:ENSG00000171174:ENSG00000183763:ENSG00000154822:ENSG00000172893:ENSG00000168237:ENSG00000173531:ENSG00000089639
DEG.up	Adipose_Visceral_Omentum	1774	8	0.251456	1	ENSG00000010327:ENSG00000152270:ENSG00000182511:ENSG00000196628:ENSG00000197696:ENSG00000171174:ENSG00000168237:ENSG00000173531
DEG.up	Nerve_Tibial	5911	23	0.260821	1	ENSG00000010327:ENSG00000126215:ENSG00000168268:ENSG00000162267:ENSG00000272573:ENSG00000213533:ENSG00000016864:ENSG00000126214:ENSG00000163939:ENSG00000182511:ENSG00000250091:ENSG00000197696:ENSG00000166716:ENSG00000177082:ENSG00000145029:ENSG00000163635:ENSG00000068745:ENSG00000171045:ENSG00000198198:ENSG00000105866:ENSG00000116641:ENSG00000213672:ENSG00000173531
DEG.twoside	Thyroid	6764	26	0.262525	1	ENSG00000126215:ENSG00000088808:ENSG00000055955:ENSG00000016864:ENSG00000152270:ENSG00000204060:ENSG00000114904:ENSG00000168273:ENSG00000182511:ENSG00000166166:ENSG00000197696:ENSG00000237649:ENSG00000080493:ENSG00000171174:ENSG00000115474:ENSG00000177082:ENSG00000145029:ENSG00000068745:ENSG00000171045:ENSG00000198198:ENSG00000105866:ENSG00000236104:ENSG00000100162:ENSG00000173531:ENSG00000112659…
DEG.down	Ovary	1539	7	0.264879	1	ENSG00000163935:ENSG00000164078:ENSG00000080493:ENSG00000175806:ENSG00000117399:ENSG00000100162:ENSG00000089639
DEG.down	Bladder	105	1	0.29971	1	ENSG00000154822
DEG.twoside	Esophagus_Mucosa	5849	22	0.325949	1	ENSG00000162267:ENSG00000272573:ENSG00000213533:ENSG00000055955:ENSG00000016864:ENSG00000152270:ENSG00000164078:ENSG00000182511:ENSG00000104447:ENSG00000119242:ENSG00000196628:ENSG00000237649:ENSG00000117399:ENSG00000145029:ENSG00000154822:ENSG00000105866:ENSG00000172893:ENSG00000160685:ENSG00000116641:ENSG00000213672:ENSG00000100162:ENSG00000173531
DEG.up	Skin_Not_Sun_Exposed_Suprapubic	2760	11	0.330012	1	ENSG00000167491:ENSG00000164078:ENSG00000104447:ENSG00000115474:ENSG00000166170:ENSG00000068745:ENSG00000171045:ENSG00000172893:ENSG00000236104:ENSG00000160685:ENSG00000112659
DEG.twoside	Uterus	6435	24	0.330473	1	ENSG00000126215:ENSG00000272573:ENSG00000213533:ENSG00000016864:ENSG00000204060:ENSG00000114904:ENSG00000163939:ENSG00000164078:ENSG00000182511:ENSG00000166166:ENSG00000196628:ENSG00000089486:ENSG00000197283:ENSG00000166716:ENSG00000177082:ENSG00000117399:ENSG00000145029:ENSG00000068745:ENSG00000171045:ENSG00000198198:ENSG00000105866:ENSG00000236104:ENSG00000116641:ENSG00000100162
DEG.down	Adipose_Visceral_Omentum	1661	7	0.330536	1	ENSG00000055955:ENSG00000163935:ENSG00000204060:ENSG00000237649:ENSG00000117399:ENSG00000183763:ENSG00000100162
DEG.down	Skin_Sun_Exposed_Lower_leg	2490	10	0.333237	1	ENSG00000162267:ENSG00000055955:ENSG00000182511:ENSG00000250091:ENSG00000119242:ENSG00000197696:ENSG00000089486:ENSG00000171174:ENSG00000154822:ENSG00000168237
DEG.up	Uterus	5589	21	0.333778	1	ENSG00000126215:ENSG00000272573:ENSG00000213533:ENSG00000016864:ENSG00000204060:ENSG00000114904:ENSG00000163939:ENSG00000182511:ENSG00000166166:ENSG00000196628:ENSG00000089486:ENSG00000197283:ENSG00000166716:ENSG00000177082:ENSG00000145029:ENSG00000068745:ENSG00000171045:ENSG00000198198:ENSG00000105866:ENSG00000236104:ENSG00000116641
DEG.twoside	Skin_Sun_Exposed_Lower_leg	5315	20	0.337276	1	ENSG00000088808:ENSG00000162267:ENSG00000055955:ENSG00000167491:ENSG00000164078:ENSG00000182511:ENSG00000104447:ENSG00000250091:ENSG00000119242:ENSG00000197696:ENSG00000089486:ENSG00000171174:ENSG00000166170:ENSG00000068745:ENSG00000171045:ENSG00000154822:ENSG00000172893:ENSG00000168237:ENSG00000236104:ENSG00000160685
DEG.down	Brain_Cerebellum	2778	11	0.337793	1	ENSG00000010327:ENSG00000133818:ENSG00000204060:ENSG00000164078:ENSG00000182511:ENSG00000104447:ENSG00000197696:ENSG00000185909:ENSG00000168237:ENSG00000160685:ENSG00000089639
DEG.up	Muscle_Skeletal	1143	5	0.344248	1	ENSG00000256053:ENSG00000272573:ENSG00000055955:ENSG00000164068:ENSG00000154822
DEG.down	Nerve_Tibial	909	4	0.369549	1	ENSG00000152270:ENSG00000164078:ENSG00000237649:ENSG00000080493
DEG.up	Brain_Frontal_Cortex_BA9	3142	12	0.373382	1	ENSG00000135250:ENSG00000126214:ENSG00000250091:ENSG00000119242:ENSG00000186472:ENSG00000089486:ENSG00000197283:ENSG00000080493:ENSG00000164077:ENSG00000164076:ENSG00000164061:ENSG00000213672
DEG.up	Artery_Coronary	2052	8	0.391776	1	ENSG00000010327:ENSG00000168268:ENSG00000162267:ENSG00000272573:ENSG00000213533:ENSG00000055955:ENSG00000197696:ENSG00000213672
DEG.twoside	Minor_Salivary_Gland	3769	14	0.396844	1	ENSG00000213533:ENSG00000055955:ENSG00000126214:ENSG00000239732:ENSG00000104447:ENSG00000119242:ENSG00000166166:ENSG00000196628:ENSG00000089486:ENSG00000197283:ENSG00000080493:ENSG00000171174:ENSG00000164077:ENSG00000154822
DEG.twoside	Bladder	948	4	0.399513	1	ENSG00000010327:ENSG00000152270:ENSG00000166166:ENSG00000154822
DEG.twoside	Small_Intestine_Terminal_Ileum	4170	15	0.440878	1	ENSG00000010327:ENSG00000168268:ENSG00000204060:ENSG00000239732:ENSG00000164078:ENSG00000104447:ENSG00000250091:ENSG00000197696:ENSG00000237649:ENSG00000171174:ENSG00000115474:ENSG00000117399:ENSG00000168237:ENSG00000100162:ENSG00000089639
DEG.twoside	Cells_Cultured_fibroblasts	6516	23	0.446453	1	ENSG00000168268:ENSG00000135250:ENSG00000088808:ENSG00000133818:ENSG00000272573:ENSG00000016864:ENSG00000114904:ENSG00000163939:ENSG00000182511:ENSG00000237649:ENSG00000089486:ENSG00000080493:ENSG00000175806:ENSG00000177082:ENSG00000117399:ENSG00000145029:ENSG00000164077:ENSG00000185909:ENSG00000171045:ENSG00000183763:ENSG00000160685:ENSG00000116641:ENSG00000100162
DEG.twoside	Colon_Sigmoid	3329	12	0.45309	1	ENSG00000010327:ENSG00000162267:ENSG00000152270:ENSG00000166166:ENSG00000237649:ENSG00000080493:ENSG00000117399:ENSG00000154822:ENSG00000172893:ENSG00000168237:ENSG00000173531:ENSG00000089639
DEG.up	Colon_Transverse	1612	6	0.464848	1	ENSG00000152270:ENSG00000164078:ENSG00000080493:ENSG00000117399:ENSG00000168237:ENSG00000100162
DEG.up	Small_Intestine_Terminal_Ileum	2786	10	0.470504	1	ENSG00000010327:ENSG00000239732:ENSG00000164078:ENSG00000237649:ENSG00000171174:ENSG00000115474:ENSG00000117399:ENSG00000168237:ENSG00000100162:ENSG00000089639
DEG.up	Kidney_Cortex	1343	5	0.478155	1	ENSG00000080493:ENSG00000171174:ENSG00000175806:ENSG00000168237:ENSG00000173531
DEG.up	Cervix_Ectocervix	195	1	0.484487	1	ENSG00000126215
DEG.twoside	Cervix_Ectocervix	197	1	0.487989	1	ENSG00000126215
DEG.up	Skin_Sun_Exposed_Lower_leg	2825	10	0.488543	1	ENSG00000088808:ENSG00000167491:ENSG00000164078:ENSG00000104447:ENSG00000166170:ENSG00000068745:ENSG00000171045:ENSG00000172893:ENSG00000236104:ENSG00000160685
DEG.up	Spleen	4308	15	0.494004	1	ENSG00000010327:ENSG00000126215:ENSG00000088808:ENSG00000162267:ENSG00000055955:ENSG00000239732:ENSG00000182511:ENSG00000237649:ENSG00000117399:ENSG00000188315:ENSG00000154822:ENSG00000168237:ENSG00000100162:ENSG00000112659:ENSG00000089639
DEG.down	Small_Intestine_Terminal_Ileum	1384	5	0.504776	1	ENSG00000168268:ENSG00000204060:ENSG00000104447:ENSG00000250091:ENSG00000197696
DEG.twoside	Esophagus_Gastroesophageal_Junction	2861	10	0.505082	1	ENSG00000164078:ENSG00000166166:ENSG00000197696:ENSG00000080493:ENSG00000171174:ENSG00000154822:ENSG00000172893:ENSG00000168237:ENSG00000173531:ENSG00000089639
DEG.up	Breast_Mammary_Tissue	1978	7	0.506631	1	ENSG00000010327:ENSG00000152270:ENSG00000182511:ENSG00000104447:ENSG00000196628:ENSG00000197696:ENSG00000168237
DEG.twoside	Colon_Transverse	3200	11	0.524158	1	ENSG00000168268:ENSG00000162267:ENSG00000055955:ENSG00000152270:ENSG00000164078:ENSG00000197696:ENSG00000080493:ENSG00000117399:ENSG00000168237:ENSG00000100162:ENSG00000173531
DEG.up	Bladder	843	3	0.545612	1	ENSG00000010327:ENSG00000152270:ENSG00000166166
DEG.down	Uterus	846	3	0.548028	1	ENSG00000164078:ENSG00000117399:ENSG00000100162
DEG.up	Brain_Anterior_cingulate_cortex_BA24	2376	8	0.557836	1	ENSG00000135250:ENSG00000126214:ENSG00000119242:ENSG00000186472:ENSG00000089486:ENSG00000080493:ENSG00000164076:ENSG00000164061
DEG.twoside	Breast_Mammary_Tissue	2985	10	0.560882	1	ENSG00000010327:ENSG00000152270:ENSG00000182511:ENSG00000104447:ENSG00000196628:ENSG00000197696:ENSG00000080493:ENSG00000117399:ENSG00000168237:ENSG00000100162
DEG.up	Cells_EBV-transformed_lymphocytes	5125	17	0.575451	1	ENSG00000133818:ENSG00000163935:ENSG00000167491:ENSG00000114904:ENSG00000163939:ENSG00000239732:ENSG00000237649:ENSG00000117399:ENSG00000103423:ENSG00000183763:ENSG00000154822:ENSG00000105866:ENSG00000172893:ENSG00000100162:ENSG00000114316:ENSG00000089639:ENSG00000114054
DEG.up	Artery_Tibial	2717	9	0.576106	1	ENSG00000162267:ENSG00000272573:ENSG00000213533:ENSG00000055955:ENSG00000163939:ENSG00000250091:ENSG00000119242:ENSG00000166166:ENSG00000116641
DEG.up	Prostate	3333	11	0.580702	1	ENSG00000126215:ENSG00000168268:ENSG00000088808:ENSG00000204060:ENSG00000168273:ENSG00000182511:ENSG00000104447:ENSG00000166166:ENSG00000080493:ENSG00000177082:ENSG00000198198
DEG.twoside	Spleen	6383	21	0.594778	1	ENSG00000010327:ENSG00000126215:ENSG00000088808:ENSG00000162267:ENSG00000055955:ENSG00000204060:ENSG00000239732:ENSG00000164078:ENSG00000182511:ENSG00000104447:ENSG00000197696:ENSG00000237649:ENSG00000117399:ENSG00000188315:ENSG00000154822:ENSG00000172893:ENSG00000168237:ENSG00000116641:ENSG00000100162:ENSG00000112659:ENSG00000089639
DEG.up	Pituitary	5188	17	0.597179	1	ENSG00000168268:ENSG00000016864:ENSG00000163935:ENSG00000204060:ENSG00000168273:ENSG00000119242:ENSG00000105705:ENSG00000186472:ENSG00000089486:ENSG00000197283:ENSG00000171174:ENSG00000177082:ENSG00000164076:ENSG00000164061:ENSG00000068745:ENSG00000198198:ENSG00000173531
DEG.up	Brain_Nucleus_accumbens_basal_ganglia	2460	8	0.598155	1	ENSG00000250091:ENSG00000186472:ENSG00000089486:ENSG00000197283:ENSG00000080493:ENSG00000164076:ENSG00000164061:ENSG00000183763
DEG.down	Colon_Transverse	1588	5	0.628033	1	ENSG00000168268:ENSG00000162267:ENSG00000055955:ENSG00000197696:ENSG00000173531
DEG.twoside	Prostate	4077	13	0.633441	1	ENSG00000126215:ENSG00000168268:ENSG00000088808:ENSG00000204060:ENSG00000168273:ENSG00000182511:ENSG00000104447:ENSG00000166166:ENSG00000080493:ENSG00000177082:ENSG00000117399:ENSG00000198198:ENSG00000154822
DEG.up	Brain_Hypothalamus	2539	8	0.634423	1	ENSG00000135250:ENSG00000126214:ENSG00000197696:ENSG00000186472:ENSG00000089486:ENSG00000080493:ENSG00000164076:ENSG00000164061
DEG.twoside	Pituitary	7125	23	0.637569	1	ENSG00000168268:ENSG00000133818:ENSG00000162267:ENSG00000272573:ENSG00000016864:ENSG00000163935:ENSG00000204060:ENSG00000168273:ENSG00000239732:ENSG00000182511:ENSG00000119242:ENSG00000105705:ENSG00000237649:ENSG00000186472:ENSG00000089486:ENSG00000197283:ENSG00000171174:ENSG00000177082:ENSG00000164076:ENSG00000164061:ENSG00000068745:ENSG00000198198:ENSG00000173531
DEG.up	Esophagus_Mucosa	2244	7	0.642186	1	ENSG00000164078:ENSG00000104447:ENSG00000237649:ENSG00000117399:ENSG00000172893:ENSG00000160685:ENSG00000100162
DEG.down	Pituitary	1937	6	0.645761	1	ENSG00000133818:ENSG00000162267:ENSG00000272573:ENSG00000239732:ENSG00000182511:ENSG00000237649
DEG.twoside	Artery_Tibial	4761	15	0.658313	1	ENSG00000088808:ENSG00000162267:ENSG00000272573:ENSG00000213533:ENSG00000055955:ENSG00000163939:ENSG00000250091:ENSG00000119242:ENSG00000166166:ENSG00000188315:ENSG00000172893:ENSG00000168237:ENSG00000116641:ENSG00000173531:ENSG00000089639
DEG.down	Breast_Mammary_Tissue	1007	3	0.666175	1	ENSG00000080493:ENSG00000117399:ENSG00000100162
DEG.down	Thyroid	1042	3	0.688715	1	ENSG00000152270:ENSG00000237649:ENSG00000100162
DEG.down	Artery_Tibial	2044	6	0.696852	1	ENSG00000088808:ENSG00000188315:ENSG00000172893:ENSG00000168237:ENSG00000173531:ENSG00000089639
DEG.up	Whole_Blood	2073	6	0.709842	1	ENSG00000239732:ENSG00000182511:ENSG00000175806:ENSG00000188315:ENSG00000154822:ENSG00000089639
DEG.down	Spleen	2075	6	0.710724	1	ENSG00000204060:ENSG00000164078:ENSG00000104447:ENSG00000197696:ENSG00000172893:ENSG00000116641
DEG.down	Prostate	744	2	0.720189	1	ENSG00000117399:ENSG00000154822
DEG.up	Pancreas	747	2	0.722262	1	ENSG00000055955:ENSG00000080493
DEG.up	Cells_Cultured_fibroblasts	4343	13	0.723921	1	ENSG00000168268:ENSG00000135250:ENSG00000133818:ENSG00000016864:ENSG00000114904:ENSG00000163939:ENSG00000237649:ENSG00000177082:ENSG00000117399:ENSG00000164077:ENSG00000183763:ENSG00000116641:ENSG00000100162
DEG.up	Adipose_Subcutaneous	2127	6	0.733033	1	ENSG00000010327:ENSG00000152270:ENSG00000182511:ENSG00000196628:ENSG00000197696:ENSG00000168237
DEG.up	Brain_Caudate_basal_ganglia	2216	6	0.768401	1	ENSG00000250091:ENSG00000186472:ENSG00000089486:ENSG00000080493:ENSG00000164076:ENSG00000164061
DEG.down	Adipose_Subcutaneous	1541	4	0.771039	1	ENSG00000204060:ENSG00000164078:ENSG00000237649:ENSG00000080493
DEG.up	Brain_Hippocampus	1970	5	0.803411	1	ENSG00000186472:ENSG00000089486:ENSG00000197283:ENSG00000164076:ENSG00000164061
DEG.up	Testis	12379	38	0.807496	1	ENSG00000168268:ENSG00000135250:ENSG00000088808:ENSG00000256053:ENSG00000162267:ENSG00000016864:ENSG00000163935:ENSG00000204060:ENSG00000167491:ENSG00000114904:ENSG00000164078:ENSG00000129933:ENSG00000119242:ENSG00000105705:ENSG00000197696:ENSG00000237649:ENSG00000010318:ENSG00000228008:ENSG00000171174:ENSG00000177082:ENSG00000117399:ENSG00000188315:ENSG00000164077:ENSG00000166170:ENSG00000164061…
DEG.twoside	Adipose_Subcutaneous	3668	10	0.808237	1	ENSG00000010327:ENSG00000152270:ENSG00000204060:ENSG00000164078:ENSG00000182511:ENSG00000196628:ENSG00000197696:ENSG00000237649:ENSG00000080493:ENSG00000168237
DEG.up	Brain_Putamen_basal_ganglia	1745	4	0.847953	1	ENSG00000089486:ENSG00000080493:ENSG00000164076:ENSG00000164061
DEG.up	Lung	4262	11	0.869157	1	ENSG00000010327:ENSG00000126215:ENSG00000133818:ENSG00000213533:ENSG00000152270:ENSG00000167491:ENSG00000164078:ENSG00000182511:ENSG00000196628:ENSG00000163635:ENSG00000089639
DEG.up	Brain_Amygdala	1825	4	0.871618	1	ENSG00000089486:ENSG00000080493:ENSG00000164076:ENSG00000164061
DEG.down	Vagina	649	1	0.891569	1	ENSG00000154822
DEG.up	Stomach	1109	2	0.893061	1	ENSG00000164078:ENSG00000084734
DEG.up	Colon_Sigmoid	1644	3	0.921203	1	ENSG00000010327:ENSG00000152270:ENSG00000166166
DEG.up	Esophagus_Muscularis	1316	2	0.94045	1	ENSG00000010327:ENSG00000166166
DEG.twoside	Lung	5173	12	0.947957	1	ENSG00000010327:ENSG00000126215:ENSG00000133818:ENSG00000213533:ENSG00000152270:ENSG00000204060:ENSG00000167491:ENSG00000164078:ENSG00000182511:ENSG00000196628:ENSG00000163635:ENSG00000089639
DEG.up	Brain_Spinal_cord_cervical_c-1	2235	4	0.949489	1	ENSG00000135250:ENSG00000126214:ENSG00000089486:ENSG00000172893
DEG.down	Lung	911	1	0.956369	1	ENSG00000204060
DEG.twoside	Testis	15330	43	0.966402	1	ENSG00000168268:ENSG00000135250:ENSG00000088808:ENSG00000256053:ENSG00000162267:ENSG00000272573:ENSG00000016864:ENSG00000163935:ENSG00000204060:ENSG00000167491:ENSG00000114904:ENSG00000164078:ENSG00000140564:ENSG00000182511:ENSG00000129933:ENSG00000119242:ENSG00000105705:ENSG00000197696:ENSG00000237649:ENSG00000010318:ENSG00000228008:ENSG00000171174:ENSG00000177082:ENSG00000117399:ENSG00000188315…
DEG.down	Testis	2951	5	0.975842	1	ENSG00000272573:ENSG00000140564:ENSG00000182511:ENSG00000160685:ENSG00000089639
DEG.up	Brain_Substantia_nigra	1650	2	0.977844	1	ENSG00000089486:ENSG00000080493
DEG.up	Esophagus_Gastroesophageal_Junction	1291	1	0.988513	1	ENSG00000166166
DEG.up	Vagina	2864	4	0.98986	1	ENSG00000164078:ENSG00000104447:ENSG00000117399:ENSG00000163635
DEG.twoside	Vagina	3513	5	0.994171	1	ENSG00000164078:ENSG00000104447:ENSG00000117399:ENSG00000163635:ENSG00000154822
DEG.up	Minor_Salivary_Gland	1899	1	0.99869	1	ENSG00000104447
DEG.up	Heart_Atrial_Appendage	745	0	1	1
DEG.up	Heart_Left_Ventricle	536	0	1	1
DEG.up	Kidney_Medulla	95	0	1	1
DEG.down	Cervix_Ectocervix	2	0	1	1
DEG.down	Cervix_Endocervix	5	0	1	1
DEG.down	Fallopian_Tube	1	0	1	1
DEG.down	Kidney_Medulla	0	0	1	1
DEG.twoside	Kidney_Medulla	95	0	1	1

[truncated: 4 more sheets: Table S11, Table S12, Table S13, Table S14]
